# Supplementary material for: Feasibility, acceptability and effectiveness of digitally delivered multimodal prehabilitation for cancer patients: A mixed-methods systematic review
Source: PLOS Digit Health. 2026 Mar 2;5(3):e0001258. doi: 10.1371/journal.pdig.0001258 (PMC12952641; doi:10.1371/journal.pdig.0001258)
Supplement: S2 Appendix — (XLSX) [file pdig.0001258.s003.xlsx]

## Sheet: title and abstract screening
Record_ID	Database	Authors	Year	Title	Decision	Reason	Screener	Date_Screened	URL	DOI
1	Rayyan	≈ûerban et al.	2023	"I just see numbers, but how do you feel about your training?": Clinicians' Data Needs in Telemonitoring for Colorectal Cancer Surgery Prehabilitation	Exclude	Not multimodal prehabilitation	JO, LM	2024-06-20	https://www.scopus.com/inward/record.uri?eid=2-s2.0-85176230092&doi=10.1145%2f3584931.3607006&partnerID=40&md5=d4bab88b1377c532fb6df01e9866d6aa	10.1145/3584931.3607006
2	Rayyan	Schubbe et al.	2023	Implementing shared decision making for early-stage breast cancer treatment using a coproduction learning collaborative: the SHAIR Collaborative protocol	Exclude	Protocol	JO, LM	2024-06-20	https://www.scopus.com/inward/record.uri?eid=2-s2.0-85165266473&doi=10.1186%2fs43058-023-00453-z&partnerID=40&md5=80adf6bed6e6bb9649d116778029fd43	10.1186/s43058-023-00453-z
3	Rayyan	Ding et al.	2023	Prognostic Value of Preoperative Controlling Nutritional Status in Hypopharyngeal Cancer Patients Undergoing Surgery-Oriented Comprehensive Treatment	Exclude	Not multimodal prehabilitation	JO, LM	2024-06-20	https://www.scopus.com/inward/record.uri?eid=2-s2.0-85145504721&doi=10.1177%2f01455613221148314&partnerID=40&md5=e977fc88b83c3b47e4f6169fdb6a128e	10.1177/01455613221148314
4	Rayyan	Adriaans et al.	2022	Effect of a pre-operative web-based dietary self-management intervention on patient satisfaction, body weight and quality of life of esophageal cancer patients: A prospective, observational study	Exclude	Not multimodal prehabilitation	JO, LM	2024-06-20	https://www.scopus.com/inward/record.uri?eid=2-s2.0-85131073222&doi=10.1016%2fj.nutos.2022.05.001&partnerID=40&md5=3bb5f16581c02be6cb6ba48c27e21997	10.1016/j.nutos.2022.05.001
5	Rayyan	Koutoukidis et al.	2023	CARE: Protocol of a randomised trial evaluating the feasibility of preoperative intentional weight loss to support postoperative recovery in patients with excess weight and colorectal cancer	Exclude	Protocol	JO, LM	2024-06-20	https://www.scopus.com/inward/record.uri?eid=2-s2.0-85166580777&doi=10.1111%2fcodi.16687&partnerID=40&md5=e0e734019e5a2287cf70abfc43e6dd97	10.1111/codi.16687
6	Rayyan	Lu et al.	2023	Prognostic effect of preoperative Controlling Nutritional Status score in patients with locally advanced rectal cancer: A two-center, retrospective study	Exclude	Not multimodal prehabilitation	JO, LM	2024-06-20	https://www.scopus.com/inward/record.uri?eid=2-s2.0-85161002392&doi=10.1016%2fj.nut.2023.112078&partnerID=40&md5=6d122a6b508a2593ba5b19643885ad5d	10.1016/j.nut.2023.112078
7	Rayyan	Cui et al.	2023	Application Value of Magnetic Resonance Imaging Medical Technology in the Perioperative Management of Brain Gliomas: Impact on Anesthesia and Prognosis	Exclude	Not multimodal prehabilitation	JO, LM	2024-06-20	https://www.scopus.com/inward/record.uri?eid=2-s2.0-85178652089&partnerID=40&md5=fcf1b38d9ebdce3863e26fd88d5af660
8	Rayyan	Kondylakis et al.	2022	A Digital Health Intervention for Stress and Anxiety Relief in Perioperative Care: Protocol for a Feasibility Randomized Controlled Trial	Exclude	Protocol	JO, LM	2024-06-20	https://www.scopus.com/inward/record.uri?eid=2-s2.0-85144765891&doi=10.2196%2f38536&partnerID=40&md5=1c1c519c1d558cb544d25e6fb5881c77	10.2196/38536
9	Rayyan	Syversen et al.	2024	Wearable Sensors as a Preoperative Assessment Tool: A Review	Exclude	Review paper	JO, LM	2024-06-20	https://www.scopus.com/inward/record.uri?eid=2-s2.0-85183112096&doi=10.3390%2fs24020482&partnerID=40&md5=0395025af6c79eb04de6d2ea950af663	10.3390/s24020482
10	Rayyan	Wan et al.	2022	Perioperative experiences and needs of patients who undergo colorectal cancer surgery and their family caregivers: a qualitative study	Exclude	Not multimodal prehabilitation	JO, LM	2024-06-20	https://www.scopus.com/inward/record.uri?eid=2-s2.0-85126480871&doi=10.1007%2fs00520-022-06963-1&partnerID=40&md5=e3285b0895a47b9eb3aecb8f28866a71	10.1007/s00520-022-06963-1
11	Rayyan	Unknown	2023	Erratum: The benefits of surgery for diverticular disease‚Äîhave we met the burden of proof? (JAMA Surg. (2023) DOI: 10.1001/jamasurg.2023.0476)	Exclude	Erratum	JO, LM	2024-06-20	https://www.scopus.com/inward/record.uri?eid=2-s2.0-85163860653&doi=10.1001%2fjamasurg.2023.2229&partnerID=40&md5=938ec14772ee851fb251fca97aee0ef8	10.1001/jamasurg.2023.2229
12	Rayyan	Liu et al.	2023	Efficacy and safety of Omega-3 polyunsaturated fatty acids in adjuvant treatments for colorectal cancer: A meta-analysis of randomized controlled trials	Exclude	Review paper	JO, LM	2024-06-23	https://www.scopus.com/inward/record.uri?eid=2-s2.0-85159920079&doi=10.3389%2ffphar.2023.1004465&partnerID=40&md5=f4af10cf5dcc4817245deb4bbc2af303	10.3389/fphar.2023.1004465
13	Rayyan	Kawaguchi et al.	2022	Comparison of Clinical Outcomes between Robot-Assisted Partial Nephrectomy and Cryoablation in Elderly Patients with Renal Cancer	Exclude	Not multimodal prehabilitation	JO, LM	2024-06-23	https://www.scopus.com/inward/record.uri?eid=2-s2.0-85143594402&doi=10.3390%2fcancers14235843&partnerID=40&md5=50a8faa784ffa7fc7e5811790a74bde0	10.3390/cancers14235843
14	Rayyan	He et al.	2024	Impacts of Enteral Nutrition Support Based on Multiform Internet Education Mode on Perioperative Nutritional Indexes and Quality of Life of Patients with Gastric Cancer	Exclude	Not multimodal prehabilitation	JO, LM	2024-06-23	https://www.scopus.com/inward/record.uri?eid=2-s2.0-85184151604&partnerID=40&md5=1d5707a39ec3abe04548d8072998224d
15	Rayyan	Lippi et al.	2023	Role of Prehabilitation and Rehabilitation on Functional Recovery and Quality of Life in Thyroid Cancer Patients: A Comprehensive Review	Exclude	Review paper	JO, LM	2024-06-23	https://www.scopus.com/inward/record.uri?eid=2-s2.0-85172810115&doi=10.3390%2fcancers15184502&partnerID=40&md5=39264402d2f1886c55d3427ce15018b0	10.3390/cancers15184502
16	Rayyan	Mr√°zov√° et al.	2023	Prehabilitation as an Integral Procedure in Predictive, Preventive, and Personalized Medicine and Modern and Effective Healthcare	Exclude	Book chapter	JO, LM	2024-06-23	https://www.scopus.com/inward/record.uri?eid=2-s2.0-85176575969&doi=10.1007%2f978-3-031-34884-6_4&partnerID=40&md5=5a7453f33ba6d62da56d38eda7e350d7	10.1007/978-3-031-34884-6_4
17	Rayyan	Rola et al.	2023	The Development of a Video-based Nutrition Education Curriculum for Patients Undergoing Radical Cystectomy	Exclude	Not multimodal prehabilitation	JO, LM	2024-06-23	https://www.scopus.com/inward/record.uri?eid=2-s2.0-85165436970&doi=10.3233%2fBLC-230021&partnerID=40&md5=d1f619f5571e3060f3a9b6b066338ab9	10.3233/BLC-230021
18	Rayyan	Holzbeierlein	2022	Perioperative optimization of the genitourinary oncology patient	Exclude	Seminar	JO, LM	2024-06-23	https://www.scopus.com/inward/record.uri?eid=2-s2.0-85106631304&doi=10.1016%2fj.urolonc.2021.04.019&partnerID=40&md5=579c9bdfa73ea9fcb7b6bd368c1fd2c7	10.1016/j.urolonc.2021.04.019
19	Rayyan	Yamamoto et al.	2024	Digital analyses of nuclear features can help discriminate among non-invasive follicular thyroid neoplasm with papillary-like nuclear features, papillary thyroid carcinoma follicular subtype, and follicular carcinoma in cytological specimens	Exclude	Not multimodal prehabilitation	JO, LM	2024-06-23	https://www.scopus.com/inward/record.uri?eid=2-s2.0-85170552923&doi=10.1111%2fcyt.13305&partnerID=40&md5=cb0cce3a2355116cba40b4a446eeae99	10.1111/cyt.13305
20	Rayyan	Ma et al.	2023	Organosulfur in food samples: Recent updates on sampling, pretreatment and determination technologies	Exclude	Review paper	JO, LM	2024-06-23	https://www.scopus.com/inward/record.uri?eid=2-s2.0-85145980491&doi=10.1016%2fj.chroma.2022.463769&partnerID=40&md5=bb1c7b1c49a0f86c3923074917a8bc82	10.1016/j.chroma.2022.463769
21	Rayyan	Bara≈Ñska et al.	2023	Quality of life and its selected determinants in the group of patients with surgically treated spinal tumors	Exclude	Not multimodal prehabilitation	JO, LM	2024-06-23	https://www.scopus.com/inward/record.uri?eid=2-s2.0-85177034629&doi=10.3389%2ffonc.2023.1213258&partnerID=40&md5=0ccc05e83e8a58c28152baa40a829f01	10.3389/fonc.2023.1213258
22	Rayyan	D√≠az-Feijoo et al.	2022	A multimodal prehabilitation program for the reduction of post-operative complications after surgery in advanced ovarian cancer under an ERAS pathway: a randomized multicenter trial (SOPHIE)	Exclude	Protocol	JO, LM	2024-06-23	https://www.scopus.com/inward/record.uri?eid=2-s2.0-85134485523&doi=10.1136%2fijgc-2022-003652&partnerID=40&md5=e48d8653ff8218ca7992c94f99c20765	10.1136/ijgc-2022-003652
23	Rayyan	Megee et al.	2023	Predictors of distress associated with altered appearance and function in people treated surgically for oral cancers: a cross-sectional study	Exclude	Not multimodal prehabilitation	JO, LM	2024-06-23	https://www.scopus.com/inward/record.uri?eid=2-s2.0-85149848026&doi=10.1016%2fj.ijom.2023.01.006&partnerID=40&md5=529b5b537482f2cf02053252caeb57f1	10.1016/j.ijom.2023.01.006
24	Rayyan	Wu et al.	2022	Understanding Patients‚Äô Experiences and Perspectives of Tele-Prehabilitation: A Qualitative Study to Inform Service Design and Delivery	Assessed for eligibility	Meets basic criteria	JO, LM	2024-06-24	https://www.scopus.com/inward/record.uri?eid=2-s2.0-85147487622&doi=10.3390%2fCLINPRACT12040067&partnerID=40&md5=d1a40faadcc88d592a2e91b0e5695b4c	10.3390/CLINPRACT12040067
25	Rayyan	Whish-Wilson et al.	2023	Physiotherapy and Exercise Management of People Undergoing Surgery for Lung Cancer: A Survey of Current Practice across Australia and New Zealand	Exclude	Not multimodal prehabilitation	JO, LM	2024-06-24	https://www.scopus.com/inward/record.uri?eid=2-s2.0-85151340375&doi=10.3390%2fjcm12062146&partnerID=40&md5=73b190e45af2e22cf40798e959146a29	10.3390/jcm12062146
26	Rayyan	Unknown	2023	Erratum: O082 A pilot study on prehabilitation for patients undergoing surgery for cancer (British Journal of Surgery (2023) 110: Supplement_3 (znad101.082) DOI: 10.1093/bjs/znad101.082)	Exclude	Erratum	JO, LM	2024-06-24	https://www.scopus.com/inward/record.uri?eid=2-s2.0-85165222288&doi=10.1093%2fbjs%2fznad174&partnerID=40&md5=e88ac415e81262c0679316cb3d836f0c	10.1093/bjs/znad174
27	Rayyan	Behl et al.	2023	Nano-Based Drug Delivery of Anticancer Chemotherapeutic Drugs Targeting Breast Cancer	Exclude	Review paper	JO, LM	2024-06-24	https://www.scopus.com/inward/record.uri?eid=2-s2.0-85147829540&doi=10.2174%2f157489281703220610170559&partnerID=40&md5=7bfa4d2225cdeb6febcabd273bf2068a	10.2174/157489281703220610170559
28	Rayyan	Crozier et al.	2023	Insights and recommendations into service model structure, staff roles and qualifications in a UK cancer specific clinical exercise service: a multi-method qualitative study	Exclude	Not multimodal prehabilitation	JO, LM	2024-06-24	https://www.scopus.com/inward/record.uri?eid=2-s2.0-85164128510&doi=10.1080%2f09638288.2023.2225879&partnerID=40&md5=dd9bce5813d2ff3c3cde49181e9014e4	10.1080/09638288.2023.2225879
29	Rayyan	Drummond et al.	2022	Successes and challenges of implementing teleprehabilitation for onco-surgical candidates and patients‚Äô experience: a retrospective pilot-cohort study	Exclude	Not multimodal prehabilitation	JO, LM	2024-06-24	https://www.scopus.com/inward/record.uri?eid=2-s2.0-85128949130&doi=10.1038%2fs41598-022-10810-y&partnerID=40&md5=bd5839430b2f5d193b5a4b1e4e8f393d	10.1038/s41598-022-10810-y
30	Rayyan	Shang et al.	2023	Development of a nutritional screening and assessment indicator system for patients with esophageal cancer in China: Findings from the Delphi method	Exclude	Not multimodal prehabilitation	JO, LM	2024-06-24	https://www.scopus.com/inward/record.uri?eid=2-s2.0-85177565020&doi=10.1002%2fcam4.6703&partnerID=40&md5=12aedc1d11eb4586ad97ed12efb7ad45	10.1002/cam4.6703
31	Rayyan	Guanglin et al.	2022	Influence of visceral lipids obesity on the early postoperative complications after radical gastrectomy	Exclude	Not multimodal prehabilitation	JO, LM	2024-06-24	https://www.scopus.com/inward/record.uri?eid=2-s2.0-85134456655&doi=10.3760%2fcma.j.cn441530-20210907-00365&partnerID=40&md5=5b30d0635716294589ba732a0a2793f6	10.3760/cma.j.cn441530-20210907-00365
32	Rayyan	Hu et al.	2022	Computer-Aided Design and 3D Printing of Hemipelvic Endoprosthesis for Personalized Limb-Salvage Reconstruction after Periacetabular Tumor Resection	Exclude	Not multimodal prehabilitation	JO, LM	2024-06-24	https://www.scopus.com/inward/record.uri?eid=2-s2.0-85137372837&doi=10.3390%2fbioengineering9080400&partnerID=40&md5=22cf754b2e376ba4569a2680d34041ab	10.3390/bioengineering9080400
33	Rayyan	Duan et al.	2023	Prognostic value of preoperative hematological markers in patients with glioblastoma multiforme and construction of random survival forest model	Exclude	Not multimodal prehabilitation	JO, LM	2024-06-24	https://www.scopus.com/inward/record.uri?eid=2-s2.0-85159216504&doi=10.1186%2fs12885-023-10889-0&partnerID=40&md5=42801ec10d49bef1634ec7807813b6db	10.1186/s12885-023-10889-0
34	Rayyan	Lu et al.	2022	Preoperative Muscle-Adipose Index: A New Prognostic Factor for Gastric Cancer	Exclude	Not multimodal prehabilitation	JO, LM	2024-06-24	https://www.scopus.com/inward/record.uri?eid=2-s2.0-85126384883&doi=10.1245%2fs10434-022-11509-0&partnerID=40&md5=eb10a4cf4381ec284d59316855ee5c82	10.1245/s10434-022-11509-0
35	Rayyan	Powell et al.	2023	Acceptability of prehabilitation for cancer surgery: a multi-perspective qualitative investigation of patient and ‚Äòclinician‚Äô experiences	Exclude	Not digitally delivered	JO, LM	2024-06-24	https://www.scopus.com/inward/record.uri?eid=2-s2.0-85168309088&doi=10.1186%2fs12885-023-10986-0&partnerID=40&md5=8ecd21ad0be217f23faa2b1eb26cc176	10.1186/s12885-023-10986-0
36	Rayyan	Mao et al.	2023	Implementing a virtual mind-body prehabilitation program for patients undergoing thoracic surgery: A quality improvement project	Exclude	Did not meet inclusion criteria	JO, LM	2024-06-25	https://www.scopus.com/inward/record.uri?eid=2-s2.0-85152127348&doi=10.1016%2fj.xjon.2023.03.003&partnerID=40&md5=719dffc38c66ec3365b2513d5119b31a	10.1016/j.xjon.2023.03.003
37	Rayyan	van Deursen et al.	2023	Improving the colorectal cancer care pathway via e-health: a qualitative study among Dutch healthcare providers and managers	Assessed for eligibility	Meets basic criteria	JO, LM	2024-06-25	https://www.scopus.com/inward/record.uri?eid=2-s2.0-85149496588&doi=10.1007%2fs00520-023-07653-2&partnerID=40&md5=6bf882a0948321f37fc9c369554e79e6	10.1007/s00520-023-07653-2
38	Rayyan	Engel et al.	2023	A cross-sectional study of fear of surgery in female breast cancer patients: Prevalence, severity, and sources, as well as relevant differences among patients experiencing high, moderate, and low fear of surgery	Exclude	Not multimodal prehabilitation	JO, LM	2024-06-25	https://www.scopus.com/inward/record.uri?eid=2-s2.0-85162831811&doi=10.1371%2fjournal.pone.0287641&partnerID=40&md5=f77e835a0e0546f58b822c89de1dac5c	10.1371/journal.pone.0287641
39	Rayyan	Junior et al.	2023	Physical and functional evaluations in oncological patients elective to medium and large operations	Exclude	Not multimodal prehabilitation	JO, LM	2024-06-25	https://www.scopus.com/inward/record.uri?eid=2-s2.0-85163063403&doi=10.1007%2fs00520-023-07878-1&partnerID=40&md5=7f1a51d157226812879979277aba1a79	10.1007/s00520-023-07878-1
40	Rayyan	Alves Brand√£o et al.	2023	Outcome of Ultrasound Guided Anterior Quadratus Lumborum Block After Video Laparoscopic Cholecystectomies: A Prospective Randomized Clinical Trial	Exclude	Not multimodal prehabilitation	JO, LM	2024-06-25	https://www.scopus.com/inward/record.uri?eid=2-s2.0-85149923161&doi=10.1177%2f15533506231159161&partnerID=40&md5=e5ee2b81f7d60e0531ff9785560b5841	10.1177/15533506231159161
41	Rayyan	Figueroa-Giralt et al.	2023	Tomographic sarcopenia predicts anastomotic leaks and long-term survival in gastric cancer patients operated with curative intent	Exclude	Not multimodal prehabilitation	JO, LM	2024-06-25	https://www.scopus.com/inward/record.uri?eid=2-s2.0-85152978476&doi=10.1590%2f0102-672020230002e1723&partnerID=40&md5=6c5c0a387082d478161f3c724138b70a	10.1590/0102-672020230002e1723
42	Rayyan	Raso et al.	2023	Prehabilitation Before Gastrointestinal Cancer Surgery: Protocol for an Implementation Study	Exclude	Protocol	JO, LM	2024-06-25	https://www.scopus.com/inward/record.uri?eid=2-s2.0-85151451947&doi=10.2196%2f41101&partnerID=40&md5=02166f40ba1d103ec720fe3df282ab0a	10.2196/41101
43	Rayyan	Shipton et al.	2022	A national survey of oncology physiotherapy services for cancer survivors in Australia	Exclude	Not multimodal prehabilitation	JO, LM	2024-06-25	https://www.scopus.com/inward/record.uri?eid=2-s2.0-85123897507&doi=10.1111%2fajco.13739&partnerID=40&md5=0730880ad15da893b17df7bb0524eabc	10.1111/ajco.13739
44	Rayyan	Wan et al.	2022	FARGO-360: a multi-disciplinary survey of practice and perspectives on provision of care for patients with frailty presenting with gynecological cancers in the UK and Ireland	Exclude	Not multimodal prehabilitation	JO, LM	2024-06-25	https://www.scopus.com/inward/record.uri?eid=2-s2.0-85134987373&doi=10.1136%2fijgc-2022-003396&partnerID=40&md5=f0b597eb606ba75854421d05387c66c5	10.1136/ijgc-2022-003396
45	Rayyan	Istranov et al.	2023	Combination of conservative and surgical methods in the treatment of giant lymphedema of the scrotum: A case report	Exclude	Not multimodal prehabilitation	JO, LM	2024-06-25	https://www.scopus.com/inward/record.uri?eid=2-s2.0-85153518358&doi=10.3389%2ffsurg.2023.1048159&partnerID=40&md5=fd5833f2c1bc7ef578f3904167d7eebf	10.3389/fsurg.2023.1048159
46	Rayyan	Wei et al.	2023	Value of a preoperative prognostic nutritional index for the prognostic evaluation of gastric neuroendocrine carcinoma patients	Exclude	Not multimodal prehabilitation	JO, LM	2024-06-25	https://www.scopus.com/inward/record.uri?eid=2-s2.0-85167357628&doi=10.3389%2ffnut.2023.1043550&partnerID=40&md5=c8d3282e96641e64a10c3904daa9b13b	10.3389/fnut.2023.1043550
47	Rayyan	Bonaventurov√° et al.	2023	Vestibular rehabilitation in patients after vestibular schwannoma surgery	Exclude	Review paper	JO, LM	2024-06-25	https://www.scopus.com/inward/record.uri?eid=2-s2.0-85162813952&doi=10.48095%2fcccsnn2023114&partnerID=40&md5=0323c1c22b5e9da9db717a466e7f8d61	10.48095/cccsnn2023114
48	Rayyan	Hunter et al.	2023	Emerging Role of Mobile Applications and Wearable Devices for Prehabilitation in Urologic Oncology	Exclude	Review paper,wrong study design	JO, LM	2024-06-25	https://www.scopus.com/inward/record.uri?eid=2-s2.0-85175452671&doi=10.1016%2fj.euf.2023.10.010&partnerID=40&md5=c615a187cb670c0a2431677d175aa730	10.1016/j.euf.2023.10.010
49	Rayyan	Boccuni et al.	2023	Neuromodulation-induced prehabilitation to leverage neuroplasticity before brain tumor surgery: a single-cohort feasibility trial protocol	Exclude	Protocol	JO, LM	2024-06-25	https://www.scopus.com/inward/record.uri?eid=2-s2.0-85174230947&doi=10.3389%2ffneur.2023.1243857&partnerID=40&md5=9b27047626cbb90a0b6c4a30d4a6d317	10.3389/fneur.2023.1243857
50	Rayyan	McAleese et al.	2022	Assessment of the Implementation of Lung Cancer Consensus Statements From the Royal College of Radiologists in 2021; Progress and Barriers	Exclude	Not multimodal prehabilitation	JO, LM	2024-06-25	https://www.scopus.com/inward/record.uri?eid=2-s2.0-85137905271&doi=10.1016%2fj.clon.2022.07.008&partnerID=40&md5=f24caf12bb695dd8246396ebfffc6e7f	10.1016/j.clon.2022.07.008
51	Rayyan	Fuadhi et al.	2023	The comparison of GNRI versus HALP score as an outcome predictor in geriatric rectal cancer patients	Exclude	Not multimodal prehabilitation	JO, LM	2024-06-25	https://www.scopus.com/inward/record.uri?eid=2-s2.0-85169845178&doi=10.15562%2fbmj.v12i2.4550&partnerID=40&md5=b43ebeff8e0271450ea195b731ae7016	10.15562/bmj.v12i2.4550
52	Rayyan	Lu et al.	2022	Exercise training modalities in patients with lung cancer: a protocol for systematic review and network meta-analysis	Exclude	Protocol	JO, LM	2024-06-27	https://www.scopus.com/inward/record.uri?eid=2-s2.0-85138939148&doi=10.1136%2fbmjopen-2021-058788&partnerID=40&md5=f1b7d1b45648122d816b5bbd6be3855d	10.1136/bmjopen-2021-058788
53	Rayyan	Wu et al.	2023	Mobile nutrition and health management platform for perioperative recovery: an interdisciplinary research achievement using WeChat Applet	Exclude	Not multimodal prehabilitation	JO, LM	2024-06-27	https://www.scopus.com/inward/record.uri?eid=2-s2.0-85161238607&doi=10.3389%2ffmed.2023.1201866&partnerID=40&md5=827fc7a0bb9000df3c3b725b55d937d9	10.3389/fmed.2023.1201866
54	Rayyan	Endo et al.	2023	Preoperative risk score (PreopScore) to predict overall survival after resection for hepatocellular carcinoma	Exclude	Not multimodal prehabilitation	JO, LM	2024-06-27	https://www.scopus.com/inward/record.uri?eid=2-s2.0-85149101201&doi=10.1016%2fj.hpb.2022.12.009&partnerID=40&md5=1a97b8cc306dc5913954d64acc763428	10.1016/j.hpb.2022.12.009
55	Rayyan	Gkaintatzi et al.	2022	Cost Analysis of a Digital Multimodal Cancer Prehabilitation	Assessed for eligibility	Meets basic criteria	JO, LM	2024-06-27	https://www.scopus.com/inward/record.uri?eid=2-s2.0-85144553311&doi=10.3390%2fcurroncol29120729&partnerID=40&md5=fc050d96d735d0aea0cae2c849d6db23	10.3390/curroncol29120729
56	Rayyan	Marcasciano et al.	2023	‚ÄúHook Shape‚Äù Nipple-Sparing Mastectomy and Prepectoral Implant Reconstruction: Technique, Results and Outcomes from a Preliminary Case Series	Exclude	Not multimodal prehabilitation	JO, LM	2024-06-27	https://www.scopus.com/inward/record.uri?eid=2-s2.0-85140493382&doi=10.1007%2fs00266-022-03115-y&partnerID=40&md5=9fc61a3d70d0cc6894c3e44907ef7d1a	10.1007/s00266-022-03115-y
57	Rayyan	Shaver et al.	2022	Cross-sectional analysis of myosteatosis and physical function in pretreatment head and neck cancer patients	Exclude	Not multimodal prehabilitation	JO, LM	2024-06-27	https://www.scopus.com/inward/record.uri?eid=2-s2.0-85122696203&doi=10.1007%2fs00520-022-06808-x&partnerID=40&md5=f1a170eeb266d5b78f43e3009f4eb8a2	10.1007/s00520-022-06808-x
58	Rayyan	Melstrom et al.	2023	Feasibility of perioperative remote monitoring of patient-generated health data in complex surgical oncology	Exclude	Not multimodal prehabilitation	JO, LM	2024-06-27	https://www.scopus.com/inward/record.uri?eid=2-s2.0-85138850820&doi=10.1002%2fjso.27106&partnerID=40&md5=ddff665c683b5bd91b79246eeea1f173	10.1002/jso.27106
59	Rayyan	Moorthy et al.	2023	Feasibility of Implementation and the Impact of a Digital Prehabilitation Service in Patients Undergoing Treatment for Oesophago-Gastric Cancer	Assessed for eligibility	Meets basic criteria	JO, LM	2024-06-27	https://www.scopus.com/inward/record.uri?eid=2-s2.0-85148742017&doi=10.3390%2fcurroncol30020128&partnerID=40&md5=fc035516f57c0508a9b3e8e1810fa702	10.3390/curroncol30020128
60	Rayyan	Gu et al.	2023	Bibliometric analysis of global research on physical activity and sedentary behavior in the context of cancer	Exclude	Review paper	JO, LM	2024-06-27	https://www.scopus.com/inward/record.uri?eid=2-s2.0-85147766134&doi=10.3389%2ffonc.2023.1095852&partnerID=40&md5=c6914e9491486c71a5aa45b3f042898e	10.3389/fonc.2023.1095852
61	Rayyan	Flores et al.	2024	Prehabilitation in radiation therapy: a scoping review	Exclude	Review paper	JO, LM	2024-06-29	https://www.scopus.com/inward/record.uri?eid=2-s2.0-85181499344&doi=10.1007%2fs00520-023-08262-9&partnerID=40&md5=c324146c7c31d45a74c351d5d8629624	10.1007/s00520-023-08262-9
62	Rayyan	Zhao et al.	2023	Preoperative low muscle mass and malnutrition affect the clinical prognosis of locally advanced gastric cancer patients undergoing radical surgery	Exclude	Not multimodal prehabilitation	JO, LM	2024-06-29	https://www.scopus.com/inward/record.uri?eid=2-s2.0-85159113640&doi=10.3389%2ffonc.2023.1156359&partnerID=40&md5=f0e9d6ffb530ac1daa2c1e78d0282f26	10.3389/fonc.2023.1156359
63	Rayyan	Hulse et al.	2023	Digital health in head and neck cancer: A systematic review	Exclude	Review paper	JO, LM	2024-06-29	https://www.scopus.com/inward/record.uri?eid=2-s2.0-85153949152&doi=10.1017%2fS0022215123000695&partnerID=40&md5=11ff28249ddeac11ad5d523452564c69	10.1017/S0022215123000695
64	Rayyan	Wang et al.	2023	Protocol for SNOTOB study: Radical prostatectomy without prostate biopsy following 18 F-PSMA-1007 PET/CT based on a diagnostic model: A single-centre, single-arm, open-label study	Exclude	Protocol	JO, LM	2024-06-29	https://www.scopus.com/inward/record.uri?eid=2-s2.0-85177639705&doi=10.1136%2fbmjopen-2023-073983&partnerID=40&md5=4a1740417aa35e9bd1b71dc1cc0e0b42	10.1136/bmjopen-2023-073983
65	Rayyan	Apaza-Avila	2024	Telemedicine and its Impact on the Preoperative Period A Systematic Review of the Literature	Exclude	Review paper	JO, LM	2024-06-29	https://www.scopus.com/inward/record.uri?eid=2-s2.0-85185004319&doi=10.14569%2fIJACSA.2024.0150118&partnerID=40&md5=9ec4d9bc8021d7e857c00fb2305bd793	10.14569/IJACSA.2024.0150118
66	Rayyan	Jandu et al.	2023	Post-Cancer Treatment Reflections by Patients Concerning the Provisions and Support Required for a Prehabilitation Programme	Assessed for eligibility	Meets basic criteria	JO, LM	2024-06-29	https://www.scopus.com/inward/record.uri?eid=2-s2.0-85171147683&doi=10.1007%2fs00268-023-07170-7&partnerID=40&md5=376a3ae3d6e701f50fd0499226b532cf	10.1007/s00268-023-07170-7
67	Rayyan	Araya-Castro et al.	2022	Barriers to and facilitators of adherence to pelvic floor muscle exercises and vaginal dilator use among gynecologic cancer patients: a qualitative study	Exclude	Not multimodal prehabilitation	JO, LM	2024-06-29	https://www.scopus.com/inward/record.uri?eid=2-s2.0-85137475563&doi=10.1007%2fs00520-022-07344-4&partnerID=40&md5=9bd3e30b20cc563c405f73bff5cd77c6	10.1007/s00520-022-07344-4
68	Rayyan	McIsaac et al.	2022	Home-based prehabilitation with exercise to improve postoperative recovery for older adults with frailty having cancer surgery: the PREHAB randomised clinical trial	Exclude	Not multimodal prehabilitation	JO, LM	2024-06-29	https://www.scopus.com/inward/record.uri?eid=2-s2.0-85130333518&doi=10.1016%2fj.bja.2022.04.006&partnerID=40&md5=e585afb977fcfa0ddfdc8caf5315a717	10.1016/j.bja.2022.04.006
69	Rayyan	Cong et al.	2023	Feasibility analysis of sentinel lymph node biopsy in breast cancer with axilla negative evaluation by physical examination but suspicious lymph nodes finding on preoperative imaging and metastasis confirmed with biopsy	Exclude	Not multimodal prehabilitation	JO, LM	2024-06-29	https://www.scopus.com/inward/record.uri?eid=2-s2.0-85166190927&doi=10.19401%2fj.cnki.1007-3639.2023.06.004&partnerID=40&md5=ec0b3e791d4a1e33f44d8a8b36a14266	10.19401/j.cnki.1007-3639.2023.06.004
70	Rayyan	Panda et al.	2022	Smartphone-based Assessment of Preoperative Decision Conflict and Postoperative Physical Activity Among Patients Undergoing Cancer Surgery: A Prospective Cohort Study	Exclude	Not multimodal prehabilitation	JO, LM	2024-06-29	https://www.scopus.com/inward/record.uri?eid=2-s2.0-85109470891&doi=10.1097%2fSLA.0000000000004487&partnerID=40&md5=e3d4c30e42cba32a39096805c7e03db9	10.1097/SLA.0000000000004487
71	Rayyan	Wade-Mcbane et al.	2023	Prehabilitation in the lung cancer pathway: a scoping review	Exclude	Review paper	JO, LM	2024-06-29	https://www.scopus.com/inward/record.uri?eid=2-s2.0-85167773882&doi=10.1186%2fs12885-023-11254-x&partnerID=40&md5=b8e5735325d93fda5423fadb93f61fd4	10.1186/s12885-023-11254-x
72	Rayyan	Powell et al.	2023	Impact of a prehabilitation and recovery programme on emotional well-being in individuals undergoing cancer surgery: a multi-perspective qualitative study	Exclude	Not digitally delivered	JO, LM	2024-06-29	https://www.scopus.com/inward/record.uri?eid=2-s2.0-85179697192&doi=10.1186%2fs12885-023-11717-1&partnerID=40&md5=98c84a4c17abe663dfa2b2a8598c5bed	10.1186/s12885-023-11717-1
73	Rayyan	Chiang et al.	2023	The incidence, impact, and risk factors for moderate to severe persistent pain after breast cancer surgery: a prospective cohort study	Exclude	Not multimodal prehabilitation	JO, LM	2024-06-29	https://www.scopus.com/inward/record.uri?eid=2-s2.0-85169501888&doi=10.1093%2fpm%2fpnad065&partnerID=40&md5=42bdab5b82bb9b217ab1cf91e0dcc1bb	10.1093/pm/pnad065
74	Rayyan	Tay	2022	Perspectives on the Direction of Cancer Prehabilitation in the Pandemic and Beyond	Exclude	Discussion paper	JO, LM	2024-06-29	https://www.scopus.com/inward/record.uri?eid=2-s2.0-85174324292&doi=10.1016%2fj.arrct.2022.100236&partnerID=40&md5=63259915834396f851e5c787c533420c	10.1016/j.arrct.2022.100236
75	Rayyan	Krebs et al.	2022	Practical Considerations for the Use of Circulating Tumor DNA in the Treatment of Patients with Cancer: A Narrative Review	Exclude	Review paper	JO, LM	2024-06-29	https://www.scopus.com/inward/record.uri?eid=2-s2.0-85141093210&doi=10.1001%2fjamaoncol.2022.4457&partnerID=40&md5=c45ffc89ea5b6582db5446b9596ecf5b	10.1001/jamaoncol.2022.4457
76	Rayyan	Raichurkar et al.	2023	Research Priorities in Prehabilitation for Patients Undergoing Cancer Surgery: An International Delphi Study	Exclude	Not multimodal prehabilitation	JO, LM	2024-06-29	https://www.scopus.com/inward/record.uri?eid=2-s2.0-85169107631&doi=10.1245%2fs10434-023-14192-x&partnerID=40&md5=830e8e57ddceb91a2571b51d47cc8a57	10.1245/s10434-023-14192-x
77	Rayyan	Ji et al.	2023	Effect of preoperative prognostic nutritional index on the prognosis of IDH wild-type glioblastoma and WHO grade 4 astrocytoma	Exclude	Not multimodal prehabilitation	JO, LM	2024-07-03	https://www.scopus.com/inward/record.uri?eid=2-s2.0-85172687552&doi=10.3760%2fcma.j.cn112050-20220613-00301&partnerID=40&md5=cf4eda35732b629a97a12f14e1608f30	10.3760/cma.j.cn112050-20220613-00301
78	Rayyan	van Gestel et al.	2022	Fit4Surgery for cancer patients during covid-19 lockdown ‚Äì A systematic review and meta-analysis	Exclude	Review paper	JO, LM	2024-07-03	https://www.scopus.com/inward/record.uri?eid=2-s2.0-85124749983&doi=10.1016%2fj.ejso.2022.02.010&partnerID=40&md5=9738b6202b9008054c71b729ef66a56f	10.1016/j.ejso.2022.02.010
79	Rayyan	Steffens et al.	2023	Consumer Perspectives on the Adoption of a Prehabilitation Multimodal Online Program for Patients Undergoing Cancer Surgery	Assessed for eligibility	Meets basic criteria	JO, LM	2024-07-03	https://www.scopus.com/inward/record.uri?eid=2-s2.0-85175048187&doi=10.3390%2fcancers15205039&partnerID=40&md5=2738ecba355472fc028e58054fe0a252	10.3390/cancers15205039
80	Rayyan	Czech et al.	2023	Virtual Therapy Complementary Prehabilitation of Women Diagnosed with Breast Cancer‚ÄîA Pilot Study	Exclude	Not multimodal prehabilitation	JO, LM	2024-07-03	https://www.scopus.com/inward/record.uri?eid=2-s2.0-85145974693&doi=10.3390%2fijerph20010722&partnerID=40&md5=c35d011bdec67f981f73b95cc8e67f0d	10.3390/ijerph20010722
81	Rayyan	Bingham et al.	2023	A qualitative evaluation of a multi-modal cancer prehabilitation programme for colorectal, head and neck and lung cancers patients	Assessed for eligibility	Meets basic criteria	JO, LM	2024-07-03	https://www.scopus.com/inward/record.uri?eid=2-s2.0-85173028251&doi=10.1371%2fjournal.pone.0277589&partnerID=40&md5=9801359ab67180a1201cf1e2293372bb	10.1371/journal.pone.0277589
82	Rayyan	Al-Naime et al.	2024	End-to-End Solutions for the Remote Monitoring of Post-Operative Prehabilitation Program: IoT Solution Challenges	Exclude	No primary data	JO, LM	2024-07-03	https://www.scopus.com/inward/record.uri?eid=2-s2.0-85184457573&doi=10.1201%2f9781003346678-18&partnerID=40&md5=2009980e64da85bd4069e5971ad6447f	10.1201/9781003346678-18
83	Rayyan	Pazuki et al.	2023	Nanomaterials-Based Electrochemical Œî9-THC and CBD Sensors for Chronic Pain	Exclude	Not multimodal prehabilitation	JO, LM	2024-07-03	https://www.scopus.com/inward/record.uri?eid=2-s2.0-85151107917&doi=10.3390%2fbios13030384&partnerID=40&md5=8fe9ab6bb6c47d0f638c6aec3f459845	10.3390/bios13030384
84	Rayyan	Molenaar et al.	2023	Erratum: Effect of multimodal prehabilitation on reducing postoperative complications and enhancing functional capacity following colorectal cancer surgery: the PREHAB randomized clinical trial (JAMA Surg (2023) DOI: 10.1001/jamasurg.2023.0198)	Exclude	Erratum	JO, LM	2024-07-03	https://www.scopus.com/inward/record.uri?eid=2-s2.0-85163884032&doi=10.1001%2fjamasurg.2023.1553&partnerID=40&md5=e6d3dbc992dfc774087842b6858127d3	10.1001/jamasurg.2023.1553
85	Rayyan	Lambert et al.	2022	Virtual Prehabilitation in Patients With Cancer Undergoing Surgery During the COVID-19 Pandemic: Protocol for a Prospective Feasibility Study	Exclude	Protocol	JO, LM	2024-07-03	https://www.scopus.com/inward/record.uri?eid=2-s2.0-85130552162&doi=10.2196%2f29936&partnerID=40&md5=2b4dc12101fc6660b8ff39c14dadd4d2	10.2196/29936
86	Rayyan	Singh et al.	2022	Association of Upper Gastrointestinal Surgery of Great Britain and Ireland (AUGIS)/Perioperative Quality Initiative (POQI) consensus statement on intraoperative and postoperative interventions to reduce pulmonary complications after oesophagectomy	Exclude	Consensus statement	JO, LM	2024-07-03	https://www.scopus.com/inward/record.uri?eid=2-s2.0-85140144111&doi=10.1093%2fbjs%2fznac193&partnerID=40&md5=f9a5915d0872e07021e10e54ee679346	10.1093/bjs/znac193
87	Rayyan	Parthasarathy et al.	2023	Virtual surgical planning and 3D printing in pediatric musculoskeletal oncological resections: a proof-of-concept description	Exclude	Proof of concept	JO, LM	2024-07-03	https://www.scopus.com/inward/record.uri?eid=2-s2.0-85138708094&doi=10.1007%2fs11548-022-02745-6&partnerID=40&md5=76d7ca1697496c5ecfc43a8799757300	10.1007/s11548-022-02745-6
88	Rayyan	Wang et al.	2023	Nursing measures in the fast-track surgery on negative emotions in breast cancer patients: A meta-analysis	Exclude	Review paper	JO, LM	2024-07-03	https://www.scopus.com/inward/record.uri?eid=2-s2.0-85173582269&doi=10.1097%2fMD.0000000000034896&partnerID=40&md5=31d08e0c148b18e234cc4585cc914144	10.1097/MD.0000000000034896
89	Rayyan	Parraguez et al.	2023	Implementation of a teleprehabilitation program for oncosurgical patients during the COVID-19 pandemic: perspectives and user satisfaction	Assessed for eligibility	Meets basic criteria	JO, LM	2024-07-05	https://www.scopus.com/inward/record.uri?eid=2-s2.0-85159771497&doi=10.1007%2fs00520-023-07799-z&partnerID=40&md5=5d7422919c223905e4db23243d88a07f	10.1007/s00520-023-07799-z
90	Rayyan	Scriney et al.	2022	The impact of prehabilitation interventions on affective and functional outcomes for young to midlife adult cancer patients: A systematic review	Exclude	Review paper	JO, LM	2024-07-05	https://www.scopus.com/inward/record.uri?eid=2-s2.0-85139214842&doi=10.1002%2fpon.6029&partnerID=40&md5=e318907f1a2c7ac5d3d9648f4d2bc3da	10.1002/pon.6029
91	Rayyan	Raz et al.	2023	The value of perioperative physical activity in older patients undergoing surgery for lung cancer	Exclude	Review paper	JO, LM	2024-07-05	https://www.scopus.com/inward/record.uri?eid=2-s2.0-85170695460&doi=10.1080%2f17476348.2023.2255133&partnerID=40&md5=c0aef609894561fdbff9274e4121f97a	10.1080/17476348.2023.2255133
92	Rayyan	T√∏nnesen et al.	2022	STRONG for Surgery & Strong for Life ‚Äî against all odds: intensive prehabilitation including smoking, nutrition, alcohol and physical activity for risk reduction in cancer surgery ‚Äî a protocol for an RCT with nested interview study (STRONG-Cancer)	Exclude	Protocol	JO, LM	2024-07-05	https://www.scopus.com/inward/record.uri?eid=2-s2.0-85128698810&doi=10.1186%2fs13063-022-06272-2&partnerID=40&md5=119552afad6b197083bf236db83ee42e	10.1186/s13063-022-06272-2
93	Rayyan	Patel et al.	2023	Preconditioning program reduces the incidence of prolonged hospital stay after lung cancer surgery: Results from the Move For Surgery randomized clinical trial	Assessed for eligibility	Meets basic criteria	JO, LM	2024-07-06	https://www.scopus.com/inward/record.uri?eid=2-s2.0-85174971344&doi=10.1093%2fbjs%2fznad252&partnerID=40&md5=b59e0274555691c743c48368d972b716	10.1093/bjs/znad252
94	Rayyan	Boldyreva et al.	2023	Remote pre-habilitation in patients with cachexia and resectable gastric cancer: a case series	Assessed for eligibility	Meets basic criteria	JO, LM	2024-07-06	https://www.scopus.com/inward/record.uri?eid=2-s2.0-85180564034&doi=10.26442%2f18151434.2023.3.202259&partnerID=40&md5=f698e398f7980b85ea800c84c9749517	10.26442/18151434.2023.3.202259
95	Rayyan	Huang et al.	2022	Prognostic Value of Preoperative Nutritional Assessment and Neutrophil-to-Lymphocyte Ratio in Patients With Thymic Epithelial Tumors	Exclude	Not multimodal prehabilitation	JO, LM	2024-07-06	https://www.scopus.com/inward/record.uri?eid=2-s2.0-85134657298&doi=10.3389%2ffnut.2022.868336&partnerID=40&md5=4db671e5eab17dcb1e5515eb5df14555	10.3389/fnut.2022.868336
96	Rayyan	Piraux et al.	2020	Feasibility and preliminary effectiveness of a tele-prehabilitation program in esophagogastric cancer patients	Exclude	Not multimodal prehabilitation	JO, LM	2024-07-06	https://www.scopus.com/inward/record.uri?eid=2-s2.0-85103394123&doi=10.3390%2fjcm9072176&partnerID=40&md5=bbaf11afd25949fd5d90d13b6aa535a4	10.3390/jcm9072176
97	Rayyan	McKenzie et al.	2021	Implementation of geriatric assessment in oncology settings: A systematic realist review	Exclude	Review paper	JO, LM	2024-07-06	https://www.scopus.com/inward/record.uri?eid=2-s2.0-85087880902&doi=10.1016%2fj.jgo.2020.07.003&partnerID=40&md5=862dbaa0b2ca6e8ee7e834f497a64f29	10.1016/j.jgo.2020.07.003
98	Rayyan	Ying et al.	2020	Brain Morphometric and Functional Magnetic Resonance Imaging Study on Patients with Visual Field Defects Resulting from Suprasellar Tumors: Preoperative and Postoperative Assessment	Exclude	Not multimodal prehabilitation	JO, LM	2024-07-06	https://www.scopus.com/inward/record.uri?eid=2-s2.0-85079168958&doi=10.1016%2fj.wneu.2019.10.060&partnerID=40&md5=0783471ded7b4b6902dccde715289614	10.1016/j.wneu.2019.10.060
99	Rayyan	Sivaprasadan et al.	2021	Effect of immunonutrition supplementation on post-operative outcome after major gastrointestinal surgery for malignancy	Exclude	Not multimodal prehabilitation	JO, LM	2024-07-06	https://www.scopus.com/inward/record.uri?eid=2-s2.0-85108102231&doi=10.52711%2f0974-360X.2021.00399&partnerID=40&md5=77305a5bfa5f1af316bf3b88caf7db8c	10.52711/0974-360X.2021.00399
100	Rayyan	Prado et al.	2022	Examining guidelines and new evidence in oncology nutrition: a position paper on gaps and opportunities in multimodal approaches to improve patient care	Exclude	Position paper	JO, LM	2024-07-06	https://www.scopus.com/inward/record.uri?eid=2-s2.0-85119688137&doi=10.1007%2fs00520-021-06661-4&partnerID=40&md5=2e7a11d11ca5bb953b8e05ecfd3780ef	10.1007/s00520-021-06661-4
101	Rayyan	Silver	2021	Changes in Physical Activity and Exercise During the COVID-19 Pandemic: An Opportunity for Cancer Prehabilitation and Rehabilitation	Exclude	No primary data	JO, LM	2024-07-06	https://www.scopus.com/inward/record.uri?eid=2-s2.0-85180446863&doi=10.48252%2fJCR23&partnerID=40&md5=add337f1a50331daeea20da3317d478a	10.48252/JCR23
102	Rayyan	Brady et al.	2020	Using experience-based co-design to improve the pre-treatment care pathway for people diagnosed with head and neck cancer	Assessed for eligibility	Meets basic criteria	JO, LM	2024-07-06	https://www.scopus.com/inward/record.uri?eid=2-s2.0-85066612279&doi=10.1007%2fs00520-019-04877-z&partnerID=40&md5=319260ffd20199dbba2c2e24a5d1bc4c	10.1007/s00520-019-04877-z
103	Rayyan	Jurys et al.	2022	Role of preoperative patient education among prostate cancer patients treated by radical prostatectomy	Exclude	Review paper	JO, LM	2024-07-08	https://www.scopus.com/inward/record.uri?eid=2-s2.0-85139489979&doi=10.5173%2fceju.2022.0037&partnerID=40&md5=a54632160fc90242b7c115545e025fc3	10.5173/ceju.2022.0037
104	Rayyan	Sell et al.	2020	Prehabilitation Telemedicine in Neoadjuvant Surgical Oncology Patients during the Novel COVID-19 Coronavirus Pandemic	Exclude	Conference abstract	JO, LM	2024-07-08	https://www.scopus.com/inward/record.uri?eid=2-s2.0-85088156474&doi=10.1097%2fSLA.0000000000004002&partnerID=40&md5=308c16bd9e5b1351be3a1c444f6fb41a	10.1097/SLA.0000000000004002
105	Rayyan	Noh et al.	2022	Influence of Preoperative Nutritional Status on Patients Who Undergo Upfront Surgery for Esophageal Squamous Cell Carcinoma	Exclude	Not multimodal prehabilitation	JO, LM	2024-07-08	https://www.scopus.com/inward/record.uri?eid=2-s2.0-85126036293&doi=10.1080%2f01635581.2022.2042573&partnerID=40&md5=a932ea742ca799cc2243c7df96f4f69c	10.1080/01635581.2022.2042573
106	Rayyan	Lakananurak et al.	2020	The role of preoperative parenteral nutrition	Exclude	Review paper	JO, LM	2024-07-08	https://www.scopus.com/inward/record.uri?eid=2-s2.0-85084721016&doi=10.3390%2fnu12051320&partnerID=40&md5=0b4c0c24a1af007b05260d3382fb8c18	10.3390/nu12051320
107	Rayyan	Dressler et al.	2021	Current practice patterns of perioperative cystectomy management in Germany: A questionnaire survey	Exclude	Not multimodal prehabilitation	JO, LM	2024-07-08	https://www.scopus.com/inward/record.uri?eid=2-s2.0-85089138859&doi=10.1055%2fa-1025-2523&partnerID=40&md5=ef1fcad23790405b0e2a3ba3fd15f78d	10.1055/a-1025-2523
108	Rayyan	Duan et al.	2021	Change in urea to creatinine ratio is associated with postoperative complications and skeletal muscle wasting in pancreatic cancer patients following pancreatoduodenectomy	Exclude	Not multimodal prehabilitation	JO, LM	2024-07-08	https://www.scopus.com/inward/record.uri?eid=2-s2.0-85120988211&doi=10.6133%2fapjcn.202109_30%283%29.0004&partnerID=40&md5=abc260e4fdd277734e5d77034943c5e4	10.6133/apjcn.202109_30(3).0004
109	Rayyan	Yousheng	2020	Diagnosis and treatment of radiation intestinal injury: current status and perspectives	Exclude	Discussion paper	JO, LM	2024-07-08	https://www.scopus.com/inward/record.uri?eid=2-s2.0-85089638269&doi=10.3760%2fcma.j.cn.441530-20200513-00276&partnerID=40&md5=73b75a1cae67fbbe032a49d76703b682	10.3760/cma.j.cn.441530-20200513-00276
110	Rayyan	Argudo et al.	2021	Feasibility, tolerability, and effects of exercise-based prehabilitation after neoadjuvant therapy in esophagogastric cancer patients undergoing surgery: An interventional pilot study	Exclude	Not multimodal prehabilitation	JO, LM	2024-07-08	https://www.scopus.com/inward/record.uri?eid=2-s2.0-85104047689&doi=10.1093%2fdote%2fdoaa086&partnerID=40&md5=348e85024c14aa9441cb5dd843fddd96	10.1093/dote/doaa086
111	Rayyan	Wan et al.	2021	A Theory-Based, Multidisciplinary Approach to Cocreate a Patient-Centric Digital Solution to Enhance Perioperative Health Outcomes among Colorectal Cancer Patients and Their Family Caregivers: Development and Evaluation Study	Assessed for eligibility	Meets basic criteria	JO, LM	2024-07-08	https://www.scopus.com/inward/record.uri?eid=2-s2.0-85121978586&doi=10.2196%2f31917&partnerID=40&md5=4ab7a7bbcd076f688dc2cebb41205142	10.2196/31917
112	Rayyan	Luan et al.	2021	Pretreatment prognostic nutritional index as a prognostic marker in head and neck cancer: a systematic review and meta-analysis	Exclude	Review paper	JO, LM	2024-07-08	https://www.scopus.com/inward/record.uri?eid=2-s2.0-85113331583&doi=10.1038%2fs41598-021-96598-9&partnerID=40&md5=da3e6443437f0bea3137969c027af263	10.1038/s41598-021-96598-9
113	Rayyan	Sezer et al.	2020	Information recall in pre-operative consultation for glioma surgery using actual size three-dimensional models	Exclude	Not multimodal prehabilitation	JO, LM	2024-07-09	https://www.scopus.com/inward/record.uri?eid=2-s2.0-85112264721&doi=10.3390%2fjcm9113660&partnerID=40&md5=062ba11aa1491e8690bc93152bcc3cfa	10.3390/jcm9113660
114	Rayyan	Al-Naime et al.	2020	Human movement monitoring and analysis for prehabilitation process management	Exclude	Discussion paper	JO, LM	2024-07-09	https://www.scopus.com/inward/record.uri?eid=2-s2.0-85080072772&doi=10.3390%2fjsan9010009&partnerID=40&md5=b6d973edcc8676e1cd4f8963319541bd	10.3390/jsan9010009
115	Rayyan	Mawson et al.	2021	Feasibility and benefits of a structured prehabilitation programme prior to autologous stem cell transplantation (ASCT) in patients with myeloma; a prospective feasibility study	Exclude	Not multimodal prehabilitation	JO, LM	2024-07-09	https://www.scopus.com/inward/record.uri?eid=2-s2.0-85115353691&doi=10.1016%2fj.physio.2021.08.001&partnerID=40&md5=a5231704c6eb7f36235188f7a3fb853b	10.1016/j.physio.2021.08.001
116	Rayyan	Hughes et al.	2021	Intradural extramedullary capillary hemangioma of the cauda equina: case report of a rare spinal tumor	Exclude	Not multimodal prehabilitation	JO, LM	2024-07-09	https://www.scopus.com/inward/record.uri?eid=2-s2.0-85102862645&doi=10.1038%2fs41394-021-00383-9&partnerID=40&md5=273fb3fdc5c781707b4a709b27ee0693	10.1038/s41394-021-00383-9
117	Rayyan	Mingliang et al.	2020	Perioperative immunonutrition in esophageal cancer patients undergoing esophagectomy: The first meta-analysis of randomized clinical trials	Exclude	Review paper	JO, LM	2024-07-09	https://www.scopus.com/inward/record.uri?eid=2-s2.0-85083621715&doi=10.1093%2fdote%2fdoz111&partnerID=40&md5=0e84d3fe5f9ea2a9779f54af4df6dd9b	10.1093/dote/doz111
118	Rayyan	Mimae et al.	2022	Psychological states regarding adjuvant chemotherapy in patients with non-small cell lung cancer	Exclude	Not multimodal prehabilitation	JO, LM	2024-07-09	https://www.scopus.com/inward/record.uri?eid=2-s2.0-85133792821&doi=10.1016%2fj.ctarc.2022.100591&partnerID=40&md5=af8585063dfa644f0b0cee3b0515a1c1	10.1016/j.ctarc.2022.100591
119	Rayyan	Zhuo et al.	2021	Is immunonutrition superior to standard enteral nutrition in reducing postoperative complications in patients undergoing esophagectomy? A meta-analysis of randomized controlled trials	Exclude	Review paper	JO, LM	2024-07-10	https://www.scopus.com/inward/record.uri?eid=2-s2.0-85102912801&partnerID=40&md5=d0e75da7fa9b1f024fb36180dec0adb4
120	Rayyan	Hu et al.	2020	Impact of nutritional indices on the survival outcomes of patients with colorectal cancer	Exclude	Not multimodal prehabilitation	JO, LM	2024-07-10	https://www.scopus.com/inward/record.uri?eid=2-s2.0-85083105268&doi=10.2147%2fCMAR.S243172&partnerID=40&md5=1ae04a6d1be9cabed77654b102f29b58	10.2147/CMAR.S243172
121	Rayyan	Mussi et al.	2020	Current practice in preoperative virtual and physical simulation in neurosurgery	Exclude	Review paper	JO, LM	2024-07-10	https://www.scopus.com/inward/record.uri?eid=2-s2.0-85077846566&doi=10.3390%2fbioengineering7010007&partnerID=40&md5=9d00bf9d1ecea974dfbddc28f6c5f05e	10.3390/bioengineering7010007
122	Rayyan	Wang et al.	2021	Research Advances on Application of Solid Phase Extraction Material in Detection of Food Mycotoxins	Exclude	Not multimodal prehabilitation	JO, LM	2024-07-10	https://www.scopus.com/inward/record.uri?eid=2-s2.0-85164133317&doi=10.3969%2fj.issn.1004-4957.2021.04.011&partnerID=40&md5=51af01701101512d37401b987aa5638b	10.3969/j.issn.1004-4957.2021.04.011
123	Rayyan	Nors et al.	2021	Assessment of postoperative gastrointestinal motility in colorectal surgery: A study with the Motilis 3D-transit system	Exclude	Not multimodal prehabilitation	JO, LM	2024-07-10	https://www.scopus.com/inward/record.uri?eid=2-s2.0-85096897914&doi=10.1136%2fbmjinnov-2019-000396&partnerID=40&md5=cf5dd94c5b5115e61200de8f9115b321	10.1136/bmjinnov-2019-000396
124	Rayyan	Strother et al.	2021	Financial incentives and wearable activity monitors to increase ambulation after cystectomy: A randomized controlled trial	Exclude	Not multimodal prehabilitation	JO, LM	2024-07-10	https://www.scopus.com/inward/record.uri?eid=2-s2.0-85097461363&doi=10.1016%2fj.urolonc.2020.11.035&partnerID=40&md5=b08894d7ce4e1db39243b9516c0229a1	10.1016/j.urolonc.2020.11.035
125	Rayyan	Liu et al.	2020	Prognostic significance of preoperative serum albumin, albumin-to-globulin ratio, and prognostic nutritional index for patients with glioma: A meta-analysis	Exclude	Review paper	JO, LM	2024-07-10	https://www.scopus.com/inward/record.uri?eid=2-s2.0-85087737143&doi=10.1097%2fMD.0000000000020927&partnerID=40&md5=74764153d66cf524d35a28d5fe102ede	10.1097/MD.0000000000020927
126	Rayyan	Wang et al.	2020	Optimization of the process for carotenoid production from bean curd residue fermented by Rhodotorula	Exclude	Not multimodal prehabilitation	JO, LM	2024-07-10	https://www.scopus.com/inward/record.uri?eid=2-s2.0-85086999453&doi=10.11975%2fj.issn.1002-6819.2020.09.037&partnerID=40&md5=fd3a62921119b36bda9d322f65ae83d5	10.11975/j.issn.1002-6819.2020.09.037
127	Rayyan	Alnimri et al.	2021	Pre-operative low muscle mass is associated with major complications and lower recurrence-free survival after gastric cancer surgery	Exclude	Not multimodal prehabilitation	JO, LM	2024-07-10	https://www.scopus.com/inward/record.uri?eid=2-s2.0-85101060098&doi=10.1111%2fans.16590&partnerID=40&md5=5179d868066d0cb500abaa7a041d4790	10.1111/ans.16590
128	Rayyan	Unknown	2020	Erratum: Effect of multimodal prehabilitation vs postoperative rehabilitation on 30-day postoperative complications for frail patients undergoing resection of colorectal cancer: A randomized clinical trial (JAMA Surgery (2020) DOI: 10.1001/jamasurg.2019.5474)	Exclude	Erratum	JO, LM	2024-07-10	https://www.scopus.com/inward/record.uri?eid=2-s2.0-85082309021&doi=10.1001%2fjamasurg.2020.0188&partnerID=40&md5=51037aa0784cee55413aa5b54fc6f296	10.1001/jamasurg.2020.0188
129	Rayyan	Palmer et al.	2020	Presurgery exercise-based conditioning interventions (prehabilitation) in adults undergoing lower limb surgery for peripheral arterial disease	Exclude	wrong population	JO, LM	2024-07-12	https://www.scopus.com/inward/record.uri?eid=2-s2.0-85091421134&doi=10.1002%2f14651858.CD013407.pub2&partnerID=40&md5=b0b9e220cbaf795c4ce2fcc3a45bfb1e	10.1002/14651858.CD013407.pub2
130	Rayyan	Dholakia et al.	2021	Prehabilitation for medically frail patients undergoing surgery for epithelial ovarian cancer: a cost-effectiveness analysis	Exclude	Not digitally delivered	JO, LM	2024-07-12	https://www.scopus.com/inward/record.uri?eid=2-s2.0-85122647600&doi=10.3802%2fjgo.2021.32.e92&partnerID=40&md5=3817bd018f067b60bf97e4105e692faa	10.3802/jgo.2021.32.e92
131	Rayyan	Tang et al.	2022	Telehealth for Preoperative Evaluation of Patients with Breast Cancer during the COVID-19 Pandemic	Exclude	Not multimodal prehabilitation	JO, LM	2024-07-12	https://www.scopus.com/inward/record.uri?eid=2-s2.0-85135599952&doi=10.7812%2fTPP%2f21.126&partnerID=40&md5=a195ba4f58e030fb91a163a4237ebaf8	10.7812/TPP/21.126
132	Rayyan	Koll√°r et al.	2021	Perioperative nutritional state as a surgical risk in oncologic patients	Exclude	Not multimodal prehabilitation	JO, LM	2024-07-12	https://www.scopus.com/inward/record.uri?eid=2-s2.0-85103609503&doi=10.1556%2f650.2021.31987&partnerID=40&md5=f83744a4dca97e9dd190c12451bc2cfa	10.1556/650.2021.31987
133	Rayyan	Dhiman et al.	2020	Enhanced Recovery After Gynecological/Oncological Surgeries: Current Status in India	Exclude	Not multimodal prehabilitation	JO, LM	2024-07-12	https://www.scopus.com/inward/record.uri?eid=2-s2.0-85096574644&doi=10.1007%2fs40944-020-00458-9&partnerID=40&md5=932065c33239aee1f0b814c37484b60e	10.1007/s40944-020-00458-9
134	Rayyan	Zubairi et al.	2020	Musculoskeletal tumours throughout history and beyond: Clinical features, imaging, staging and biopsy	Exclude	Review paper	JO, LM	2024-07-12	https://www.scopus.com/inward/record.uri?eid=2-s2.0-85110540456&doi=10.5455%2fJPMA.11954&partnerID=40&md5=75f57e443632746c46955837c8dd8ad5	10.5455/JPMA.11954
135	Rayyan	Bhandoria et al.	2021	Enhanced recovery after surgery (ERAS) in cytoreductive surgery (CRS) and hyperthermic intraperitoneal chemotherapy (HIPEC): A cross-sectional survey	Exclude	Not multimodal prehabilitation	JO, LM	2024-07-12	https://www.scopus.com/inward/record.uri?eid=2-s2.0-85109042878&doi=10.1515%2fpp-2021-0117&partnerID=40&md5=c3780e99b8a69370c500db5b83b7666f	10.1515/pp-2021-0117
136	Rayyan	Robinson et al.	2020	Digital and mobile technologies to promote physical health behavior change and provide psychological support for patients undergoing elective surgery: Meta-ethnography and systematic review	Exclude	Review paper	JO, LM	2024-07-12	https://www.scopus.com/inward/record.uri?eid=2-s2.0-85097034961&doi=10.2196%2f19237&partnerID=40&md5=fda04f83f4b843d4d5d6843cea784d9f	10.2196/19237
137	Rayyan	Waller et al.	2022	Prehabilitation with wearables versus standard of care before major abdominal cancer surgery: a randomised controlled pilot study (trial registration: NCT04047524)	Assessed for eligibility	Meets basic criteria	JO, LM	2024-07-12	https://www.scopus.com/inward/record.uri?eid=2-s2.0-85102425877&doi=10.1007%2fs00464-021-08365-6&partnerID=40&md5=0595d8e15366811996d1e54effaf2445	10.1007/s00464-021-08365-6
138	Rayyan	Finley et al.	2020	A feasibility study of an unsupervised, pre-operative exercise program for adults with lung cancer	Exclude	Not multimodal prehabilitation	JO, LM	2024-07-12	https://www.scopus.com/inward/record.uri?eid=2-s2.0-85085600525&doi=10.1111%2fecc.13254&partnerID=40&md5=11e5cb0a7eceb7e5df22962a59294015	10.1111/ecc.13254
139	Rayyan	Schrempf et al.	2021	Virtual reality-based relaxation for enhancement of perioperative well-being and quality of life: Protocol for a randomised pilot trial	Exclude	Protocol	JO, LM	2024-07-12	https://www.scopus.com/inward/record.uri?eid=2-s2.0-85103970923&doi=10.1136%2fbmjopen-2020-044193&partnerID=40&md5=645e288a0c316146ce0cd00d85437a27	10.1136/bmjopen-2020-044193
140	Rayyan	Bartella et al.	2021	Mixed reality in oral and maxillofacial surgery: a symbiosis of virtual and augmented reality or a pointless technological gadget?	Exclude	Not multimodal prehabilitation	JO, LM	2024-07-12	https://www.scopus.com/inward/record.uri?eid=2-s2.0-85105091945&partnerID=40&md5=ee63c66a7bb81778bd327345c1032f91
141	Rayyan	Lambert et al.	2021	Teleprehabilitation during COVID-19 pandemic: the essentials of ‚Äúwhat‚Äù and ‚Äúhow‚Äù	Exclude	Commentary	JO, LM	2024-07-15	https://www.scopus.com/inward/record.uri?eid=2-s2.0-85090826195&doi=10.1007%2fs00520-020-05768-4&partnerID=40&md5=37395ba1e378939fcfdde7ed0386e3c1	10.1007/s00520-020-05768-4
142	Rayyan	Wolmeister et al.	2020	The brief measure of emotional preoperative stress (B-MEPS) as a new predictive tool for postoperative pain: A prospective observational cohort study	Exclude	Not multimodal prehabilitation	JO, LM	2024-07-15	https://www.scopus.com/inward/record.uri?eid=2-s2.0-85077745367&doi=10.1371%2fjournal.pone.0227441&partnerID=40&md5=8efd365d0e044db2f03c14fbe2e409e3	10.1371/journal.pone.0227441
143	Rayyan	Bindong et al.	2022	Effects of supplemental parenteral nutrition on the postoperative nutritional status, immune function, and inflammatory response in patients with esophageal cancer after operation	Exclude	Not multimodal prehabilitation	JO, LM	2024-07-15	https://www.scopus.com/inward/record.uri?eid=2-s2.0-85142496319&doi=10.3760%2fcma.j.cn101721-20220602-000220&partnerID=40&md5=ea29388d9eb874366f43e89cf49ca892	10.3760/cma.j.cn101721-20220602-000220
144	Rayyan	Li et al.	2020	Surgical nursing of meningioma in neurology department under microscope	Exclude	Not multimodal prehabilitation	JO, LM	2024-07-15	https://www.scopus.com/inward/record.uri?eid=2-s2.0-85084848388&partnerID=40&md5=2cb909aa275a3fe878251bb8a70953fc
145	Rayyan	Shchelkova et al.	2020	Psychosocial Factors of the Quality of Life in Cancer Patients after Lower Limb Amputation: Problem Statement and Research Methodology	Exclude	No primary data	JO, LM	2024-07-15	https://www.scopus.com/inward/record.uri?eid=2-s2.0-85166320507&partnerID=40&md5=1d87f4bd7d71cf4e7114686b759c2275
146	Rayyan	Ngo-Huang et al.	2021	Frequency of Sarcopenia, Sarcopenic Obesity, and Changes in Physical Function in Surgical Oncology Patients Referred for Prehabilitation	Exclude	wrong study design,Not multimodal prehabilitation	JO, LM	2024-07-15	https://www.scopus.com/inward/record.uri?eid=2-s2.0-85104160018&doi=10.1177%2f15347354211000118&partnerID=40&md5=e26f182baf4cfb446bca8120fe5b5730	10.1177/15347354211000118
147	Rayyan	Yixiao et al.	2021	Recent advances in applications of fragment/dummy molecularly imprinted polymers	Exclude	Not multimodal prehabilitation	JO, LM	2024-07-15	https://www.scopus.com/inward/record.uri?eid=2-s2.0-85102383849&doi=10.3724%2fSP.J.1123.2020.08008&partnerID=40&md5=06019a840cec3b5e74f7b8103302e124	10.3724/SP.J.1123.2020.08008
148	Rayyan	Yu et al.	2022	The Prognostic Value of Pretreatment Geriatric Nutritional Risk Index in Esophageal Cancer: A Meta-Analysis	Exclude	Review paper	JO, LM	2024-07-15	https://www.scopus.com/inward/record.uri?eid=2-s2.0-85132657954&doi=10.1080%2f01635581.2022.2069273&partnerID=40&md5=e630e9d7885a44ed2393d3ade00dc26e	10.1080/01635581.2022.2069273
149	Rayyan	Jin et al.	2020	Factors affecting selection of tracheostomy after mandibular tumor operation: a retrospective study	Exclude	Not multimodal prehabilitation	JO, LM	2024-07-15	https://www.scopus.com/inward/record.uri?eid=2-s2.0-85092753277&doi=10.19439%2fj.sjos.2020.03.020&partnerID=40&md5=e863a2ffb8a34701c6e72a31ce1cb4b2	10.19439/j.sjos.2020.03.020
150	Rayyan	Barberan-Garcia et al.	2021	Digital Support to Multimodal Community-Based Prehabilitation: Looking for Optimization of Health Value Generation	Exclude	No primary data,wrong study design	JO, LM	2024-07-15	https://www.scopus.com/inward/record.uri?eid=2-s2.0-85109035439&doi=10.3389%2ffonc.2021.662013&partnerID=40&md5=bbf1c4974c8c62347d893556b48b9f44	10.3389/fonc.2021.662013
151	Rayyan	Lai et al.	2021	Feasibility of Remote Occupational Therapy Services via Telemedicine in a Breast Cancer Recovery Program	Exclude	Not multimodal prehabilitation	JO, LM	2024-07-15	https://www.scopus.com/inward/record.uri?eid=2-s2.0-85102608811&doi=10.5014%2fAJOT.2021.042119&partnerID=40&md5=38528c1cf3b127a0f4609c79ff7d6ddd	10.5014/AJOT.2021.042119
152	Rayyan	Cai et al.	2020	Prevention of Esophageal-Stomach Anastomosis Leakage After Esophagectomy‚Äîan Analysis of 1243 Patients	Exclude	Not multimodal prehabilitation	JO, LM	2024-07-15	https://www.scopus.com/inward/record.uri?eid=2-s2.0-85080025692&doi=10.1007%2fs12262-020-02100-6&partnerID=40&md5=30b0b1814a0b6b53877b9a98dd4f9878	10.1007/s12262-020-02100-6
153	Rayyan	Kusunoki et al.	2021	Modified intramuscular adipose tissue content as a feasible surrogate marker for malnutrition in gastrointestinal cancer	Exclude	Not multimodal prehabilitation	JO, LM	2024-07-15	https://www.scopus.com/inward/record.uri?eid=2-s2.0-85104911192&doi=10.1016%2fj.clnu.2021.03.036&partnerID=40&md5=d8435f78f76df6ec08fc075364092b5c	10.1016/j.clnu.2021.03.036
154	Rayyan	Lafaro et al.	2020	Pilot study of a telehealth perioperative physical activity intervention for older adults with cancer and their caregivers	Exclude	Not multimodal prehabilitation	JO, LM	2024-07-15	https://www.scopus.com/inward/record.uri?eid=2-s2.0-85076918082&doi=10.1007%2fs00520-019-05230-0&partnerID=40&md5=10a7bedacbab70c9648bd216c2c018f9	10.1007/s00520-019-05230-0
155	Rayyan	S√∂b√º et al.	2020	Clinical and laboratory follow up of pediatric craniopharyngioma cases	Exclude	Not multimodal prehabilitation	JO, LM	2024-07-15	https://www.scopus.com/inward/record.uri?eid=2-s2.0-85098052250&doi=10.32941%2fpediatri.841447&partnerID=40&md5=270b10d5476a9a7dedd84a8d3284a735	10.32941/pediatri.841447
156	Rayyan	Pearson et al.	2021	Defining standards in colorectal optimisation: A Delphi study protocol to achieve international consensus on key standards for colorectal surgery prehabilitation	Exclude	Protocol,Consensus statement	JO, LM	2024-07-15	https://www.scopus.com/inward/record.uri?eid=2-s2.0-85103290913&doi=10.1136%2fbmjopen-2020-047235&partnerID=40&md5=72ec3ee3e8771b90f34f6cbf97353d3d	10.1136/bmjopen-2020-047235
157	Rayyan	Silver et al.	2020	FROM CANCER PREHABILITATION A SUGGESTION TO IMPROVE COVID-19 OUTCOMES. Interview with the expert	Exclude	Discussion paper	JO, LM	2024-07-15	https://www.scopus.com/inward/record.uri?eid=2-s2.0-85180502292&partnerID=40&md5=bbc57c9e926fef726b6e279ccf88ec5f
158	Rayyan	Barberan-Garcia et al.	2020	Cost-effectiveness of a technology-supported multimodal prehabilitation program in moderate-to-high risk patients undergoing lung cancer resection: Randomized controlled trial protocol	Exclude	Protocol	JO, LM	2024-07-15	https://www.scopus.com/inward/record.uri?eid=2-s2.0-85081921905&doi=10.1186%2fs12913-020-05078-9&partnerID=40&md5=394253d9938813c94a5de696a2caa544	10.1186/s12913-020-05078-9
159	Rayyan	He et al.	2020	Effect of high-quality nursing intervention on the psychological disorder in patients with gastric cancer during perioperative period: A protocol of systematic review and meta-analysis	Exclude	Protocol	JO, LM	2024-07-15	https://www.scopus.com/inward/record.uri?eid=2-s2.0-85086052722&doi=10.1097%2fMD.0000000000020381&partnerID=40&md5=29f4121f534acb46a2a6238bd5bcd2b0	10.1097/MD.0000000000020381
160	Rayyan	Chen et al.	2020	Using materialise's interactive medical image control system to reconstruct a model of a patient with rectal cancer and situs inversus totalis: A case report	Exclude	Not multimodal prehabilitation	JO, LM	2024-07-19	https://www.scopus.com/inward/record.uri?eid=2-s2.0-85080966561&doi=10.12998%2fwjcc.v8.i4.806&partnerID=40&md5=41acdf115d0baea92b4796324ece5d37	10.12998/wjcc.v8.i4.806
161	Rayyan	Wu et al.	2020	Predictive value of prognostic nutritional index in patients with oral squamous cell carcinoma	Exclude	Not multimodal prehabilitation	JO, LM	2024-07-19	https://www.scopus.com/inward/record.uri?eid=2-s2.0-85082004200&doi=10.1111%2fodi.13318&partnerID=40&md5=e0d648cbea3643329edc95dbaa4e7ae2	10.1111/odi.13318
162	Rayyan	Kristensen et al.	2020	Nutrition and swallowing therapy strategies for patients with head and neck cancer	Exclude	Commentary	JO, LM	2024-07-19	https://www.scopus.com/inward/record.uri?eid=2-s2.0-85072575030&doi=10.1016%2fj.nut.2019.06.028&partnerID=40&md5=1be51d7e48499e2333dfc5fadf845395	10.1016/j.nut.2019.06.028
163	Rayyan	Collins et al.	2020	Bridging different realities - A qualitative study on patients' experiences of preoperative care for benign hysterectomy and opportunistic salpingectomy in Sweden	Exclude	Not multimodal prehabilitation	JO, LM	2024-07-19	https://www.scopus.com/inward/record.uri?eid=2-s2.0-85090922182&doi=10.1186%2fs12905-020-01065-8&partnerID=40&md5=cfc70dbc3f6022c6c205e42457b60dce	10.1186/s12905-020-01065-8
164	Rayyan	Ferraris et al.	2021	Benign or low-grade malignant masses occupying the pelvic canal space in 11 dogs	Exclude	wrong population	JO, LM	2024-07-19	https://www.scopus.com/inward/record.uri?eid=2-s2.0-85105705864&doi=10.3390%2fani11051361&partnerID=40&md5=bdbf2fbc453e45e6a2a484dbb68f0340	10.3390/ani11051361
165	Rayyan	Kong et al.	2020	Seasonal variation in physical activity among preoperative patients with lung cancer determined using a wearable device	Exclude	Not multimodal prehabilitation	JO, LM	2024-07-19	https://www.scopus.com/inward/record.uri?eid=2-s2.0-85092464767&doi=10.3390%2fjcm9020349&partnerID=40&md5=91f9eba954956db08a226db52e00ae9c	10.3390/jcm9020349
166	Rayyan	Rau et al.	2021	Peritoneal Tumors and Metastases: Surgical, intraperitoneal and systemic therapy	Exclude	Book	JO, LM	2024-07-19	https://www.scopus.com/inward/record.uri?eid=2-s2.0-85150062676&doi=10.1007%2f978-3-030-62640-2&partnerID=40&md5=44f8b990be52ead879ae56fede37e30d	10.1007/978-3-030-62640-2
167	Rayyan	Zhang	2021	Chemotherapy-induced peripheral neuropathy and rehabilitation: A review	Exclude	Review paper	JO, LM	2024-07-19	https://www.scopus.com/inward/record.uri?eid=2-s2.0-85116116942&doi=10.1053%2fj.seminoncol.2021.09.004&partnerID=40&md5=b77d49eca5c0869e04048621dbb843bf	10.1053/j.seminoncol.2021.09.004
168	Rayyan	Che Bakri et al.	2021	Objective Assessment of Postoperative Morbidity After Breast Cancer Treatments with Wearable Activity Monitors: The ‚ÄúBRACELET‚Äù Study	Exclude	Not multimodal prehabilitation	JO, LM	2024-07-19	https://www.scopus.com/inward/record.uri?eid=2-s2.0-85112072831&doi=10.1245%2fs10434-021-10458-4&partnerID=40&md5=5d4c06068883193c0acfdb32f385c25a	10.1245/s10434-021-10458-4
169	Rayyan	Waterland et al.	2021	Implementing a telehealth prehabilitation education session for patients preparing for major cancer surgery	Assessed for eligibility	Meets basic criteria	JO, LM	2024-07-19	https://www.scopus.com/inward/record.uri?eid=2-s2.0-85105574985&doi=10.1186%2fs12913-021-06437-w&partnerID=40&md5=be6b32fe3abd4dd713c7698ee0925dae	10.1186/s12913-021-06437-w
170	Rayyan	Borb√°la et al.	2020	Nutritional status, realizing sarcopenia and the importance of prehabilitation in surgical departments	Exclude	Not multimodal prehabilitation	JO, LM	2024-07-19	https://www.scopus.com/inward/record.uri?eid=2-s2.0-85108264990&doi=10.33616%2fLAM.30.012&partnerID=40&md5=2f5b7a1379de48e87608893b58a80f4b	10.33616/LAM.30.012
171	Rayyan	Al-Naime et al.	2022	IoT Based Pre-Operative Prehabilitation Program Monitoring Model: Implementation and Preliminary Evaluation	Exclude	Not multimodal prehabilitation	JO, LM	2024-07-19	https://www.scopus.com/inward/record.uri?eid=2-s2.0-85146435464&doi=10.1109%2fIBIOMED56408.2022.9988432&partnerID=40&md5=0060afb1f64c7a5de32d0970ea5be60a	10.1109/IBIOMED56408.2022.9988432
172	Rayyan	Burton et al.	2022	Telerehabilitation physical exercise for patients with lung cancer through the course of their disease: A systematic review	Exclude	Review paper	JO, LM	2024-07-19	https://www.scopus.com/inward/record.uri?eid=2-s2.0-85130526548&doi=10.1177%2f1357633X221094200&partnerID=40&md5=f6dd6d03b58b6f8cab0d86a53d1641ad	10.1177/1357633X221094200
173	Rayyan	Yardimci et al.	2020	Computed tomography texture analysis in patients with gastric cancer: a quantitative imaging biomarker for preoperative evaluation before neoadjuvant chemotherapy treatment	Exclude	Not multimodal prehabilitation	JO, LM	2024-07-19	https://www.scopus.com/inward/record.uri?eid=2-s2.0-85081608068&doi=10.1007%2fs11604-020-00936-2&partnerID=40&md5=e3b6dcb711d92c08048bcede0cd95149	10.1007/s11604-020-00936-2
174	Rayyan	Honke et al.	2022	Usefulness of wearable fitness tracking devices in patients undergoing esophagectomy	Exclude	Not multimodal prehabilitation	JO, LM	2024-07-21	https://www.scopus.com/inward/record.uri?eid=2-s2.0-85118199113&doi=10.1007%2fs10388-021-00893-3&partnerID=40&md5=5e2a4392bbe622174edab058a70ff65d	10.1007/s10388-021-00893-3
175	Rayyan	Nakayama et al.	2021	Prognostic value of preoperative psoas muscle index as a measure of nutritional status in patients with esophageal cancer receiving neoadjuvant therapy	Exclude	Not multimodal prehabilitation	JO, LM	2024-07-21	https://www.scopus.com/inward/record.uri?eid=2-s2.0-85105344253&doi=10.1016%2fj.nut.2021.111232&partnerID=40&md5=e742d281be3f70af3aed02f9da068ca8	10.1016/j.nut.2021.111232
176	Rayyan	Rammant et al.	2021	Development of a pre- and postoperative physical activity promotion program integrated in the electronic health system of patients with bladder cancer (The POPEYE study): An intervention mapping approach	Exclude	No primary data	JO, LM	2024-07-21	https://www.scopus.com/inward/record.uri?eid=2-s2.0-85096720822&doi=10.1111%2fecc.13363&partnerID=40&md5=cf74981bd7458faccf9e93ddd7dd1151	10.1111/ecc.13363
177	Rayyan	Van et al.	2021	Nutritional status and feeding regimen of patients with esophagus cancer‚Äîa study from vietnam	Exclude	Not multimodal prehabilitation	JO, LM	2024-07-21	https://www.scopus.com/inward/record.uri?eid=2-s2.0-85104403570&doi=10.3390%2fhealthcare9030289&partnerID=40&md5=8bd6a209ccf7842c45ff980861f2ed4f	10.3390/healthcare9030289
178	Rayyan	Colla√ßo et al.	2022	Patients‚Äô and healthcare professionals‚Äô views on a pre- and post-operative rehabilitation programme (SOLACE) for lung cancer: A qualitative study	Exclude	Not multimodal prehabilitation	JO, LM	2024-07-21	https://www.scopus.com/inward/record.uri?eid=2-s2.0-85107517062&doi=10.1111%2fjocn.15907&partnerID=40&md5=b6bd52b72604d54bd84dbf78889ddc2b	10.1111/jocn.15907
179	Rayyan	Kong et al.	2020	Association between sarcopenia and physical function among preoperative lung cancer patients	Exclude	Not multimodal prehabilitation	JO, LM	2024-07-21	https://www.scopus.com/inward/record.uri?eid=2-s2.0-85092515191&doi=10.3390%2fjpm10040166&partnerID=40&md5=3b13a17d6e7fc0fbad4e36edc168db29	10.3390/jpm10040166
180	Rayyan	Zherka Irina et al.	2021	The application of navigation system based on the augmented reality technology for the surgical treatment of orbital tumors	Exclude	Not multimodal prehabilitation	JO, LM	2024-07-21	https://www.scopus.com/inward/record.uri?eid=2-s2.0-85105255356&doi=10.18484%2f2305-0047.2021.1.67&partnerID=40&md5=0300f91eccece9e32b84ba78c629d0e0	10.18484/2305-0047.2021.1.67
181	Rayyan	Al-Naime et al.	2021	Remote monitoring model for the preoperative prehabilitation program of patients requiring abdominal surgery	Exclude	Review paper	JO, LM	2024-07-24	https://www.scopus.com/inward/record.uri?eid=2-s2.0-85105245157&doi=10.3390%2ffi13050104&partnerID=40&md5=3860d043ee8a185ea8bf096e20f40cd0	10.3390/fi13050104
182	Rayyan	Flowers et al.	2021	Pain, numbness, or both? Distinguishing the longitudinal course and predictors of positive, painful neuropathic features vs numbness after breast cancer surgery	Exclude	Not multimodal prehabilitation	JO, LM	2024-07-24	https://www.scopus.com/inward/record.uri?eid=2-s2.0-85131152798&doi=10.1097%2fPR9.0000000000000976&partnerID=40&md5=bd431792b5b6107b2b485d72abcd6082	10.1097/PR9.0000000000000976
183	Rayyan	Fiona et al.	2021	The feasibility and effects of a telehealth-delivered home-based prehabilitation program for cancer patients during the pandemic	Assessed for eligibility	Meets basic criteria	JO, LM	2024-07-24	https://www.scopus.com/inward/record.uri?eid=2-s2.0-85108940822&doi=10.3390%2fcurroncol28030207&partnerID=40&md5=c1e895b5d1a5ff3b68b259f687fafabb	10.3390/curroncol28030207
184	Rayyan	Santa Mina et al.	2021	A Pragmatic Non-Randomized Trial of Prehabilitation Prior to Cancer Surgery: Study Protocol and COVID-19-Related Adaptations	Exclude	Protocol	JO, LM	2024-07-24	https://www.scopus.com/inward/record.uri?eid=2-s2.0-85103213533&doi=10.3389%2ffonc.2021.629207&partnerID=40&md5=35dc4a74a1f64ed57772cbf69e360bee	10.3389/fonc.2021.629207
185	Rayyan	Pu et al.	2021	Effects of Preoperative Breathing Exercise on Postoperative Outcomes for Patients With Lung Cancer Undergoing Curative Intent Lung Resection: A Meta-analysis	Exclude	Review paper	JO, LM	2024-07-24	https://www.scopus.com/inward/record.uri?eid=2-s2.0-85114323551&doi=10.1016%2fj.apmr.2021.03.028&partnerID=40&md5=fe8cb098d148f1079b9cad5fba3f0e84	10.1016/j.apmr.2021.03.028
186	Rayyan	Balatskaya et al.	2020	Voice restoration in patients with oral cavity and oropharyngeal cancers using innovative technologies	Exclude	Not multimodal prehabilitation	JO, LM	2024-07-24	https://www.scopus.com/inward/record.uri?eid=2-s2.0-85096956179&doi=10.37469%2f0507-3758-2020-66-3-247-251&partnerID=40&md5=d1b97d7e3259453b6c978b821da84f30	10.37469/0507-3758-2020-66-3-247-251
187	Rayyan	Chiang et al.	2020	Effective dose for multiple and repeated radiation examinations in donors and recipients of adult-to-adult living donor liver transplants at a single center	Exclude	Not multimodal prehabilitation	JO, LM	2024-07-24	https://www.scopus.com/inward/record.uri?eid=2-s2.0-85084827786&doi=10.1016%2fj.ejrad.2020.109078&partnerID=40&md5=1f08c37938b153cf4ce62ab4bd0fc73c	10.1016/j.ejrad.2020.109078
188	Rayyan	Sun et al.	2021	Investigation and analysis of perioperative nutritional status in patients with malignant oral and maxillofacial neoplasms complicated with diabetes mellitus	Exclude	Not multimodal prehabilitation	JO, LM	2024-07-24	https://www.scopus.com/inward/record.uri?eid=2-s2.0-85115452606&doi=10.19439%2fj.sjos.2021.03.017&partnerID=40&md5=efd3cb207ee893992dc3d92edd72a3a8	10.19439/j.sjos.2021.03.017
189	Rayyan	Shende et al.	2020	Esophageal Cancer in the Elderly	Exclude	Commentary	JO, LM	2024-07-24	https://www.scopus.com/inward/record.uri?eid=2-s2.0-85151656517&doi=10.1007%2f978-3-319-47771-8_62&partnerID=40&md5=522c8bb0f2a13ea2633d99b755f1813c	10.1007/978-3-319-47771-8_62
190	Rayyan	Li et al.	2022	Clinical features, diagnosis and treatment for patients presenting with granulation tissue of the external auditory canal	Exclude	Not multimodal prehabilitation	JO, LM	2024-07-26	https://www.scopus.com/inward/record.uri?eid=2-s2.0-85133937083&doi=10.13201%2fj.issn.2096-7993.2022.07.004&partnerID=40&md5=19acb1a50f4307f61ab520eadd18ff23	10.13201/j.issn.2096-7993.2022.07.004
191	Rayyan	Sachsamanis et al.	2021	Midterm Results after Open Surgical and Endovascular Management of Arterioureteral Fistula	Exclude	Not multimodal prehabilitation	JO, LM	2024-07-26	https://www.scopus.com/inward/record.uri?eid=2-s2.0-85099904299&doi=10.1016%2fj.avsg.2020.11.014&partnerID=40&md5=49260c50e174239fddc3233adbbd09b5	10.1016/j.avsg.2020.11.014
192	Rayyan	Juan et al.	2021	Effects of mental model based on relaxation training and 5E rehabilitation model on the perioperative rehabilitation of patients with osteosarcoma	Exclude	wrong study design,Not digitally delivered	JO, LM	2024-07-26	https://www.scopus.com/inward/record.uri?eid=2-s2.0-85120000310&doi=10.3760%2fcma.j.cn211501-20201217-04864&partnerID=40&md5=1de063e1190047091de7b6954267ae56	10.3760/cma.j.cn211501-20201217-04864
193	Rayyan	Unknown	2021	Anastomotic leak following oesophagectomy: Research priorities from an international Delphi consensus study	Exclude	Consensus statement	JO, LM	2024-07-26	https://www.scopus.com/inward/record.uri?eid=2-s2.0-85111600363&doi=10.1093%2fbjs%2fznaa034&partnerID=40&md5=b18790fdf06fff6a0844137d152ee5b9	10.1093/bjs/znaa034
194	Rayyan	Shao et al.	2021	Construction and evaluation of a prognostic model based on preoperative NLR and PNI for pancreatic cancer after radical resection	Exclude	Not multimodal prehabilitation	JO, LM	2024-07-26	https://www.scopus.com/inward/record.uri?eid=2-s2.0-85119417300&doi=10.11855%2fj.issn.0577-7402.2021.10.09&partnerID=40&md5=18ed6c8bd2c7efdcb74d31b058238c35	10.11855/j.issn.0577-7402.2021.10.09
195	Rayyan	Franczuk et al.	2015	Assessment of respiratory function in the qualification for lung cancer surgery	Exclude	Commentary	JO, LM	2024-07-26	https://www.scopus.com/inward/record.uri?eid=2-s2.0-84920897031&doi=10.5603%2fPiAP.2015.0011&partnerID=40&md5=a2372800e0f4cbb1748564f65b9f0e0a	10.5603/PiAP.2015.0011
196	Rayyan	Alyaev et al.	2018	A new method of evaluation of split renal function based on contrast-enhanced multislice spiral computed tomography	Exclude	Not multimodal prehabilitation	JO, LM	2024-07-26	https://www.scopus.com/inward/record.uri?eid=2-s2.0-85053717453&doi=10.18565%2furology.2018.2.26-33&partnerID=40&md5=1098290825f4288c36b686a1156466a8	10.18565/urology.2018.2.26-33
197	Rayyan	√ún et al.	2018	Does preoperative neutrophil/lymphocyte rate have an effect on survival of the bladder cancer patients who received radical cystectomy?	Exclude	Not multimodal prehabilitation	JO, LM	2024-07-26	https://www.scopus.com/inward/record.uri?eid=2-s2.0-85043684285&doi=10.4103%2f0973-1482.183555&partnerID=40&md5=89e46f09e3db7d10ddbaceb2c5591a22	10.4103/0973-1482.183555
198	Rayyan	Cisneros et al.	2019	Body temperature regulation	Exclude	Commentary	JO, LM	2024-07-26	https://www.scopus.com/inward/record.uri?eid=2-s2.0-85077560033&partnerID=40&md5=acf61c425e77c394c593dad3861552d7
199	Rayyan	Duffau et al.	2015	New concepts in the management of diffuse low-grade glioma: Proposal of a multistage and individualized therapeutic approach	Exclude	No primary data	JO, LM	2024-07-26	https://www.scopus.com/inward/record.uri?eid=2-s2.0-84987608285&doi=10.1093%2fneuonc%2fnou153&partnerID=40&md5=0aa45dd2f29934fd484f7fdfc1ead09e	10.1093/neuonc/nou153
200	Rayyan	Vittayakasemsont et al.	2019	Association Between Pretreatment Dietary Preference and Weight Loss after Radiation Therapy in Head and Neck Cancer Patients: A Pilot Study	Exclude	Not multimodal prehabilitation	JO, LM	2024-07-26	https://www.scopus.com/inward/record.uri?eid=2-s2.0-85062540772&doi=10.1080%2f01635581.2019.1578393&partnerID=40&md5=24d410fee904619375760d764006b2f6	10.1080/01635581.2019.1578393
201	Rayyan	Kim et al.	2019	Effects of an Internet-based informational video on preoperative anxiety in patients with colorectal cancer	Exclude	Not multimodal prehabilitation	JO, LM	2024-07-26	https://www.scopus.com/inward/record.uri?eid=2-s2.0-85067632527&doi=10.4174%2fastr.2019.96.6.290&partnerID=40&md5=24dfc72d97b7b8e63d30fff6f3f5a6d7	10.4174/astr.2019.96.6.290
202	Rayyan	Parker et al.	2017	New Horizons in Comprehensive Geriatric Assessment	Exclude	Discussion paper,Consensus statement	JO, LM	2024-07-26	https://www.scopus.com/inward/record.uri?eid=2-s2.0-85031732658&doi=10.1093%2fageing%2fafx104&partnerID=40&md5=9ee106913ceff092a83e27f958ecaaed	10.1093/ageing/afx104
203	Rayyan	De nost et al.	2015	Laparoscopic surgical management of rectal cancer	Exclude	Commentary	JO, LM	2024-07-26	https://www.scopus.com/inward/record.uri?eid=2-s2.0-84947460441&doi=10.1007%2f978-1-4471-4258-4_50&partnerID=40&md5=80549c15993ef2e335dd26b773c2b4b7	10.1007/978-1-4471-4258-4_50
204	Rayyan	Hern√°ndez et al.	2015	Costs analysis system; its location within a program for food, nutrition and metabolic intervention	Exclude	Not multimodal prehabilitation	JO, LM	2024-07-26	https://www.scopus.com/inward/record.uri?eid=2-s2.0-84930144001&doi=10.3305%2fnh.2015.31.6.8985&partnerID=40&md5=377a794c85343a5862f68d09aadac77a	10.3305/nh.2015.31.6.8985
205	Rayyan	Reisinger et al.	2015	Functional compromise reflected by sarcopenia, frailty, and nutritional depletion predicts adverse postoperative outcome after colorectal cancer surgery	Exclude	Not multimodal prehabilitation	JO, LM	2024-07-26	https://www.scopus.com/inward/record.uri?eid=2-s2.0-84925283510&doi=10.1097%2fSLA.0000000000000628&partnerID=40&md5=def55ee9967729a2ef026a49b13917b1	10.1097/SLA.0000000000000628
206	Rayyan	Sun et al.	2019	Slide-free histopathological imaging of hematoxylin-eosin-stained whole mount tissues using Cr:forsterite laser-based nonlinear microscopy	Exclude	Not multimodal prehabilitation	JO, LM	2024-07-26	https://www.scopus.com/inward/record.uri?eid=2-s2.0-85072617502&doi=10.1117%2f12.2520417&partnerID=40&md5=81f40ba87a0dffc5daa4d260bf28c21a	10.1117/12.2520417
207	Rayyan	Chernousov et al.	2018	Surgical treatment in patients with locally advanced and metastatic esophageal cancer	Exclude	Not multimodal prehabilitation	JO, LM	2024-07-26	https://www.scopus.com/inward/record.uri?eid=2-s2.0-85143229373&doi=10.17116%2fonkolog20187415&partnerID=40&md5=7590ff2221e7e2bd0cefe4613e39dc14	10.17116/onkolog20187415
208	Rayyan	Keehn et al.	2015	The relationship between visceral obesity and the clinicopathologic features of patients with small renal masses	Exclude	Not multimodal prehabilitation	JO, LM	2024-07-26	https://www.scopus.com/inward/record.uri?eid=2-s2.0-84924140028&doi=10.1089%2fend.2014.0512&partnerID=40&md5=033e7443ddc4c89b1710454005ab6b59	10.1089/end.2014.0512
209	Rayyan	Xie et al.	2016	Omega-3 polyunsaturated fatty acids in the prevention of postoperative complications in colorectal cancer: A meta-analysis	Exclude	Review paper	JO, LM	2024-07-27	https://www.scopus.com/inward/record.uri?eid=2-s2.0-85006707412&doi=10.2147%2fOTT.S113575&partnerID=40&md5=1d10ca3193013570789c22d6deb5347d	10.2147/OTT.S113575
210	Rayyan	Lu et al.	2019	Establishment of a nomogram predicting risk factors of postoperative perineal wound complications after abdominoperineal resection for rectal cancer	Exclude	Not multimodal prehabilitation	JO, LM	2024-07-27	https://www.scopus.com/inward/record.uri?eid=2-s2.0-85065663782&doi=10.3760%2fcma.j.issn.1671-0274.2019.04.008&partnerID=40&md5=08464a2b7008626a3aa0e49ece94a9f6	10.3760/cma.j.issn.1671-0274.2019.04.008
211	Rayyan	Zhao et al.	2018	Advancement of minimally invasive esophagectomy	Exclude	Review paper	JO, LM	2024-07-27	https://www.scopus.com/inward/record.uri?eid=2-s2.0-85055072218&partnerID=40&md5=ec8585d068b656b83881a977be04ec85
212	Rayyan	Tjernstr√∂m et al.	2018	PREHAB vs. REHAB - presurgical treatment in vestibular schwannoma surgery enhances recovery of postural control better than postoperative rehabilitation: Retrospective case series	Exclude	Not multimodal prehabilitation	JO, LM	2024-07-27	https://www.scopus.com/inward/record.uri?eid=2-s2.0-85048078780&doi=10.3233%2fVES-170626&partnerID=40&md5=3f476bdfccecd8bd7ac4f2cbf9249f7b	10.3233/VES-170626
213	Rayyan	Baima et al.	2017	Teaching of Independent Exercises for Prehabilitation in Breast Cancer	Exclude	Not multimodal prehabilitation	JO, LM	2024-07-27	https://www.scopus.com/inward/record.uri?eid=2-s2.0-84946434515&doi=10.1007%2fs13187-015-0940-y&partnerID=40&md5=94b55927c98d60a35ac884c77ff61202	10.1007/s13187-015-0940-y
214	Rayyan	Silver et al.	2013	Impairment-driven cancer rehabilitation: An essential component of quality care and survivorship	Exclude	Review paper	JO, LM	2024-07-27	https://www.scopus.com/inward/record.uri?eid=2-s2.0-85027944776&doi=10.3322%2fcaac.21186&partnerID=40&md5=14fa95b913422a1b8d978d8d55a868c9	10.3322/caac.21186
215	Rayyan	Gillespie et al.	2016	Surgery for Benign Salivary Neoplasms	Exclude	Commentary	JO, LM	2024-07-27	https://www.scopus.com/inward/record.uri?eid=2-s2.0-84965031367&doi=10.1159%2f000442125&partnerID=40&md5=c986ca62c71bb5179023f9797e857e51	10.1159/000442125
216	Rayyan	Yang et al.	2019	Development and evaluation of a "trackerless" surgical planning and guidance system based on 3D Slicer	Exclude	Not multimodal prehabilitation	JO, LM	2024-07-27	https://www.scopus.com/inward/record.uri?eid=2-s2.0-85072529460&doi=10.1117%2f1.JMI.6.3.035002&partnerID=40&md5=17a6bef971c9eb9cf12e656ec236d7d3	10.1117/1.JMI.6.3.035002
217	Rayyan	Zhao et al.	2018	Does the preoperative prognostic nutritional index predict survival in patients with liver metastases from colorectal cancer who underwent curative resection?	Exclude	Not multimodal prehabilitation	JO, LM	2024-07-27	https://www.scopus.com/inward/record.uri?eid=2-s2.0-85048345655&doi=10.7150%2fjca.25346&partnerID=40&md5=560d1a4a2076955c2237c69c0ca7525b	10.7150/jca.25346
218	Rayyan	Zander et al.	2013	Sensitive method for plasma and tumor Ko143 quantification using reversed-phase high-performance liquid chromatography and fluorescence detection	Exclude	Not multimodal prehabilitation	JO, LM	2024-07-27	https://www.scopus.com/inward/record.uri?eid=2-s2.0-84872029633&doi=10.1016%2fj.jchromb.2012.11.003&partnerID=40&md5=4f1783ae97a79f305cdfc4a3464e9d31	10.1016/j.jchromb.2012.11.003
219	Rayyan	Pacheco Santib√°√±ez et al.	2017	Preoperative nutritional variables and morbimortality in oncologic digestive surgery	Exclude	Not multimodal prehabilitation	JO, LM	2024-07-27	https://www.scopus.com/inward/record.uri?eid=2-s2.0-85007566038&doi=10.1016%2fj.rchic.2016.07.004&partnerID=40&md5=117686037524ea6794ac6f5828e30901	10.1016/j.rchic.2016.07.004
220	Rayyan	Schwenzer et al.	2015	PET/CT, MR, and PET/MR in lymphoma and melanoma	Exclude	Not multimodal prehabilitation	JO, LM	2024-07-27	https://www.scopus.com/inward/record.uri?eid=2-s2.0-84942779967&doi=10.1053%2fj.semnuclmed.2015.03.006&partnerID=40&md5=2e36873a09cd32926511348f4dfe0950	10.1053/j.semnuclmed.2015.03.006
221	Rayyan	Andrushchuk et al.	2019	Dynamics of the quality of life of patients with malignant neoplasms of the main localizations and competing coronary heart disease with simultaneous and staged surgical treatment	Exclude	Not multimodal prehabilitation	JO, LM	2024-07-27	https://www.scopus.com/inward/record.uri?eid=2-s2.0-85077610360&partnerID=40&md5=665a22f1e4b6112db51382bd57ebc6e7
222	Rayyan	Sadriev et al.	2014	Diagnosis and treatment of pheochromocytoma	Exclude	Not multimodal prehabilitation	JO, LM	2024-07-27	https://www.scopus.com/inward/record.uri?eid=2-s2.0-85115073334&partnerID=40&md5=c4b3966de1aba3de30b0c7ab88bd8a36
223	Rayyan	Conley et al.	2015	Realization of a biomechanical model-assisted image guidance system for breast cancer surgery using supine MRI	Exclude	Not multimodal prehabilitation	JO, LM	2024-07-27	https://www.scopus.com/inward/record.uri?eid=2-s2.0-84947027615&doi=10.1007%2fs11548-015-1235-9&partnerID=40&md5=f2b68b17f2f1be30ba36841d99914e27	10.1007/s11548-015-1235-9
224	Rayyan	Choi et al.	2015	Preoperative evaluation of the patient with lung cancer being considered for lung resection	Exclude	Not multimodal prehabilitation	JO, LM	2024-07-28	https://www.scopus.com/inward/record.uri?eid=2-s2.0-84920713766&doi=10.1097%2fACO.0000000000000149&partnerID=40&md5=2c1c7d07de5caa1c58626363eda47e75	10.1097/ACO.0000000000000149
225	Rayyan	Cooper et al.	2015	An explorative study of the views and experiences of food and weight loss in patients with operable pancreatic cancer perioperatively and following surgical intervention	Exclude	Not multimodal prehabilitation	JO, LM	2024-07-28	https://www.scopus.com/inward/record.uri?eid=2-s2.0-84930521379&doi=10.1007%2fs00520-014-2455-1&partnerID=40&md5=100fdb841df139101221fd56d65d204b	10.1007/s00520-014-2455-1
226	Rayyan	Tang et al.	2014	Implantation of the syncardia total artificial heart	Exclude	wrong population	JO, LM	2024-07-28	https://www.scopus.com/inward/record.uri?eid=2-s2.0-84940259971&doi=10.3791%2f50377&partnerID=40&md5=e4736012fd406f5973e6ee87575977e6	10.3791/50377
227	Rayyan	Suzuki et al.	2016	Anxiety and depression in patients after surgery for head and neck cancer in Japan	Exclude	Not multimodal prehabilitation	JO, LM	2024-07-28	https://www.scopus.com/inward/record.uri?eid=2-s2.0-84971310963&doi=10.1017%2fS1478951515000930&partnerID=40&md5=953891f491c0c84d4462c11123954c77	10.1017/S1478951515000930
228	Rayyan	Fu et al.	2016	A preoperative nutritional index for predicting cancer-specific and overall survival in Chinese patients with laryngeal cancer: A retrospective study	Exclude	Not multimodal prehabilitation	JO, LM	2024-07-28	https://www.scopus.com/inward/record.uri?eid=2-s2.0-84962013264&doi=10.1097%2fMD.0000000000002962&partnerID=40&md5=b79c73397b38d7b796d44c863f3c5a7a	10.1097/MD.0000000000002962
229	Rayyan	Papale et al.	2013	Galectin-3 expression in thyroid fine needle cytology (t-FNAC) uncertain cases: Validation of molecular markers and technology innovation	Exclude	Not multimodal prehabilitation	JO, LM	2024-07-29	https://www.scopus.com/inward/record.uri?eid=2-s2.0-84873854495&doi=10.1002%2fjcp.24242&partnerID=40&md5=be694bb5cc7e9f2fda08844c35fba25c	10.1002/jcp.24242
230	Rayyan	Sagawa et al.	2018	Pulmonary dysfunction function and poor nutritional status are risk factors for remote infections following surgery for colorectal cancer	Exclude	Not multimodal prehabilitation	JO, LM	2024-07-29	https://www.scopus.com/inward/record.uri?eid=2-s2.0-85054150029&doi=10.1272%2fjnms.JNMS.2018_85-32&partnerID=40&md5=e8f754607c89cb94a5da5fd2e11324f4	10.1272/jnms.JNMS.2018_85-32
231	Rayyan	Zhang et al.	2015	Perioperative nursing for patients with hepatic cancer adjacent to bile duct treated with microwave ablation by using bile duct cooling technique	Exclude	Not multimodal prehabilitation	JO, LM	2024-07-29	https://www.scopus.com/inward/record.uri?eid=2-s2.0-84958762308&doi=10.3969%2fj.issn.1008-794X.2015.12.021&partnerID=40&md5=ea30598b535ad1b938a8a16137be5d64	10.3969/j.issn.1008-794X.2015.12.021
232	Rayyan	Wang et al.	2019	Experience of the management of coronary artery bypass graft only on moderate ischemic mitral regurgitation: A single-center retrospective study	Exclude	wrong population	JO, LM	2024-07-29	https://www.scopus.com/inward/record.uri?eid=2-s2.0-85065296838&doi=10.1097%2fMD.0000000000014969&partnerID=40&md5=4b1828a3f7161fff47ad2c2f8c081e4f	10.1097/MD.0000000000014969
233	Rayyan	Mitchell et al.	2017	Pancreas preserving distal duodenectomy: A versatile operation for a range of infra-papillary pathologies	Exclude	Not multimodal prehabilitation	JO, LM	2024-07-29	https://www.scopus.com/inward/record.uri?eid=2-s2.0-85021329718&doi=10.3748%2fwjg.v23.i23.4252&partnerID=40&md5=9bdd2124a8937199ba8f8b7f12acd7a3	10.3748/wjg.v23.i23.4252
234	Rayyan	Yang et al.	2017	Correlation between social support and quality of life in patients with breast cancer at different periods of treatment	Exclude	Not multimodal prehabilitation	JO, LM	2024-07-29	https://www.scopus.com/inward/record.uri?eid=2-s2.0-85026707434&doi=10.3760%2fcma.j.issn.0253-3766.2017.03.009&partnerID=40&md5=b2dd87e81bb3961718982c5f01cfcec9	10.3760/cma.j.issn.0253-3766.2017.03.009
235	Rayyan	Ross et al.	2018	Perioperative Management of the Oncology Patient	Exclude	wrong population	JO, LM	2024-07-29	https://www.scopus.com/inward/record.uri?eid=2-s2.0-85054459754&doi=10.1016%2fB978-0-323-42974-0.00011-2&partnerID=40&md5=1ccd7df44237f48e9e5ae41c2d5cef44	10.1016/B978-0-323-42974-0.00011-2
236	Rayyan	Champeau et al.	2019	Photodynamic therapy for skin cancer: How to enhance drug penetration?	Exclude	Not multimodal prehabilitation	JO, LM	2024-07-30	https://www.scopus.com/inward/record.uri?eid=2-s2.0-85068453577&doi=10.1016%2fj.jphotobiol.2019.111544&partnerID=40&md5=3cbd2c5d162f93c016be7edb8300a121	10.1016/j.jphotobiol.2019.111544
237	Rayyan	Pang et al.	2016	Application of three-dimensional printing technology in spinal surgery	Exclude	Review paper	JO, LM	2024-07-30	https://www.scopus.com/inward/record.uri?eid=2-s2.0-85025081281&doi=10.3969%2fj.issn.2095-4344.2016.04.022&partnerID=40&md5=b5051793f4b0fe34c40c5cfed221fa29	10.3969/j.issn.2095-4344.2016.04.022
238	Rayyan	Unknown	2018	ACM International Conference Proceeding Series	Exclude	Conference proceedings	JO, LM	2024-07-30	https://www.scopus.com/inward/record.uri?eid=2-s2.0-85055721033&partnerID=40&md5=d1dff921d2a086248a8848b438f052ca
239	Rayyan	Ismail et al.	2018	Prehabilitation Prior to Major Cancer Surgery: Training for Surgery to Optimize Physiologic Reserve to Reduce Postoperative Complications	Exclude	Review paper	JO, LM	2024-07-30	https://www.scopus.com/inward/record.uri?eid=2-s2.0-85079019497&doi=10.1007%2fs40140-018-0300-7&partnerID=40&md5=dca8b1186fea60adb15daba56f519f6d	10.1007/s40140-018-0300-7
240	Rayyan	Chandarana et al.	2017	Robotic resections in hepatobiliary oncology-initial experience with Xi da Vinci system in India	Exclude	Not multimodal prehabilitation	JO, LM	2024-07-30	https://www.scopus.com/inward/record.uri?eid=2-s2.0-85038372282&doi=10.4103%2fijc.IJC_132_17&partnerID=40&md5=a2bd81622fee14ac93483b96c6a473e4	10.4103/ijc.IJC_132_17
241	Rayyan	Allen et al.	2018	Long-term Quality of Life and Gastrointestinal Functional Outcomes After Pancreaticoduodenectomy	Exclude	Not multimodal prehabilitation	JO, LM	2024-07-30	https://www.scopus.com/inward/record.uri?eid=2-s2.0-85068108059&doi=10.1097%2fSLA.0000000000002962&partnerID=40&md5=2b7a93419d144a44e4e2e5b7bb1736e9	10.1097/SLA.0000000000002962
242	Rayyan	Adiamah et al.	2019	The Impact of Preoperative Immune Modulating Nutrition on Outcomes in Patients Undergoing Surgery for Gastrointestinal Cancer: A Systematic Review and Meta-analysis	Exclude	Review paper	JO, LM	2024-07-30	https://www.scopus.com/inward/record.uri?eid=2-s2.0-85069813282&doi=10.1097%2fSLA.0000000000003256&partnerID=40&md5=c7dcb5113bb688e00f24c8d86a6c8682	10.1097/SLA.0000000000003256
243	Rayyan	Ozben et al.	2019	Giant cell tumor of tendon sheath in the hand: Analysis of risk factors for recurrence in 50 cases	Exclude	Not multimodal prehabilitation	JO, LM	2024-07-30	https://www.scopus.com/inward/record.uri?eid=2-s2.0-85073724520&doi=10.1186%2fs12891-019-2866-8&partnerID=40&md5=96a618c2d242bdde473d930af654b1fc	10.1186/s12891-019-2866-8
244	Rayyan	Lagendijk et al.	2017	TUmor-volume to breast-volume RAtio for improving COSmetic results in breast cancer patients (TURACOS); a randomized controlled trial	Exclude	Not multimodal prehabilitation	JO, LM	2024-07-30	https://www.scopus.com/inward/record.uri?eid=2-s2.0-85019614444&doi=10.1186%2fs12885-017-3280-y&partnerID=40&md5=88f0dbf36175538d205b35410cd69eaa	10.1186/s12885-017-3280-y
245	Rayyan	Brunelli A et al.	2013	Physiologic evaluation of the patient with lung cancer being considered for resectional surgery: Diagnosis and management of lung cancer, 3rd ed: American College of Chest Physicians evidence-based clinical practice guidelines.	Exclude	Clinical practice guidelines	JO, LM	2024-07-30	https://pubmed.ncbi.nlm.nih.gov/23649437/	10.1378/chest.12-2395
246	Rayyan	Millien VO et al.	2020	Bowel Preparation for Colonoscopy in 2020: A Look at the Past, Present, and Future.	Exclude	Review paper	JO, LM	2024-07-30	https://pubmed.ncbi.nlm.nih.gov/32377915/	10.1007/s11894-020-00764-4
247	Rayyan	Espin Basany E et al.	2020	Preoperative oral antibiotics and surgical-site infections in colon surgery (ORALEV): a multicentre, single-blind, pragmatic, randomised controlled trial.	Exclude	Not multimodal prehabilitation	JO, LM	2024-08-01	https://pubmed.ncbi.nlm.nih.gov/32325012/	10.1016/S2468-1253(20)30075-3
248	Rayyan	Divi V et al.	2016	Contemporary mandibular reconstruction.	Exclude	Review paper	JO, LM	2024-08-01	https://pubmed.ncbi.nlm.nih.gov/27348352/	10.1097/MOO.0000000000000284
249	Rayyan	Zhang N et al.	2018	Progress of preoperative and postoperative radiotherapy in gastric cancer.	Exclude	Review paper	JO, LM	2024-08-01	https://pubmed.ncbi.nlm.nih.gov/30213266/	10.1186/s12957-018-1490-7
250	Rayyan	Hayes MK	2017	Update on Preoperative Breast Localization.	Exclude	Review paper	JO, LM	2024-08-01	https://pubmed.ncbi.nlm.nih.gov/28411682/	10.1016/j.rcl.2016.12.012
251	Rayyan	Dohan A et al.	2018	Preoperative assessment of peritoneal carcinomatosis of colorectal origin.	Exclude	Not multimodal prehabilitation	JO, LM	2024-08-01	https://pubmed.ncbi.nlm.nih.gov/29602696/	10.1016/j.jviscsurg.2018.01.002
252	Rayyan	Sohn GK et al.	2020	A Review of the Use of Telemedicine in Dermatologic Surgery.	Exclude	Review paper	JO, LM	2024-08-01	https://pubmed.ncbi.nlm.nih.gov/31688234/	10.1097/DSS.0000000000002230
253	Rayyan	Funt SA et al.	2017	Systemic, perioperative management of muscle-invasive bladder cancer and future horizons.	Exclude	Review paper	JO, LM	2024-08-01	https://pubmed.ncbi.nlm.nih.gov/27874062/	10.1038/nrclinonc.2016.188
254	Rayyan	Rennert RC et al.	2016	Future directions of operative neuro-oncology.	Exclude	Protocol,Review paper	JO, LM	2024-08-01	https://pubmed.ncbi.nlm.nih.gov/27334902/	10.1007/s11060-016-2180-3
255	Rayyan	Bartella AK et al.	2019	Virtual reality in preoperative imaging in maxillofacial surgery: implementation of "the next level"?	Exclude	Review paper	JO, LM	2024-08-01	https://pubmed.ncbi.nlm.nih.gov/31204187/	10.1016/j.bjoms.2019.02.014
256	Rayyan	Whitehurst LA et al.	2018	Semi-rigid ureteroscopy: indications, tips, and tricks.	Exclude	Review paper	JO, LM	2024-08-01	https://pubmed.ncbi.nlm.nih.gov/29151118/	10.1007/s00240-017-1025-7
257	Rayyan	Moghissi K et al.	2017	Image-guided surgery and therapy for lung cancer: a critical review.	Exclude	Review paper	JO, LM	2024-08-01	https://pubmed.ncbi.nlm.nih.gov/29129114/	10.2217/fon-2017-0265
258	Rayyan	Mikhail M et al.	2019	Presurgical and Intraoperative Augmented Reality in Neuro-Oncologic Surgery: Clinical Experiences and Limitations.	Exclude	Review paper	JO, LM	2024-08-01	https://pubmed.ncbi.nlm.nih.gov/31103764/	10.1016/j.wneu.2019.04.256
259	Rayyan	Sirveaux F	2019	Reconstruction techniques after proximal humerus tumour resection.	Exclude	Review paper	JO, LM	2024-08-01	https://pubmed.ncbi.nlm.nih.gov/29958931/	10.1016/j.otsr.2018.04.024
260	Rayyan	Robla-Costales J et al.	2022	State of the Art and Advances in Peripheral Nerve Surgery.	Exclude	Review paper	JO, LM	2024-08-01	https://pubmed.ncbi.nlm.nih.gov/35976453/	10.1007/978-3-030-99166-1_8
261	Rayyan	Oliveira SP et al.	2018	Three-Dimensional Planning Tool for Breast Conserving Surgery: A Technological Review.	Exclude	Review paper	JO, LM	2024-08-01	https://pubmed.ncbi.nlm.nih.gov/30806213/	10.1615/CritRevBiomedEng.2018028476
262	Rayyan	Wu CX et al.	2014	Diagnosis and evaluation of gastric cancer by positron emission tomography.	Exclude	Review paper	JO, LM	2024-08-01	https://pubmed.ncbi.nlm.nih.gov/24782610/	10.3748/wjg.v20.i16.4574
263	Rayyan	Watson T et al.	2020	The role of imaging in the initial investigation of paediatric renal tumours.	Exclude	Review paper	JO, LM	2024-08-01	https://pubmed.ncbi.nlm.nih.gov/32007136/	10.1016/S2352-4642(19)30340-2
264	Rayyan	Nitschke P et al.	2016	[Importance of preoperative and intraoperative imaging for operative strategies].	Exclude	Review paper	JO, LM	2024-08-01	https://pubmed.ncbi.nlm.nih.gov/26939896/	10.1007/s00104-016-0163-8
265	Rayyan	Feng Z et al.	2021	Preoperative CT for Characterization of Aggressive Macrotrabecular-Massive Subtype and Vessels That Encapsulate Tumor Clusters Pattern in Hepatocellular Carcinoma.	Exclude	Not multimodal prehabilitation	JO, LM	2024-08-02	https://pubmed.ncbi.nlm.nih.gov/33973839/	10.1148/radiol.2021203614
266	Rayyan	Stoica RT et al.	2020	Anesthetic considerations for tracheobronchial resection in oncologic surgery.	Exclude	Review paper	JO, LM	2024-08-02	https://pubmed.ncbi.nlm.nih.gov/31833867/	10.1097/ACO.0000000000000821
267	Rayyan	Zeng F et al.	2019	Preoperative neutrophil-lymphocyte ratio predicts the risk of microvascular invasion in hepatocellular carcinoma: A meta-analysis.	Exclude	Review paper	JO, LM	2024-08-02	https://pubmed.ncbi.nlm.nih.gov/31507240/	10.1177/1724600819874487
268	Rayyan	Ytre-Hauge S et al.	2021	Tumour texture features from preoperative CT predict high-risk disease in endometrial cancer.	Exclude	Not multimodal prehabilitation	JO, LM	2024-08-02	https://pubmed.ncbi.nlm.nih.gov/32938538/	10.1016/j.crad.2020.07.037
269	Rayyan	Dodge JE et al.	2012	Preoperative identification of a suspicious adnexal mass: a systematic review and meta-analysis.	Exclude	Review paper	JO, LM	2024-08-02	https://pubmed.ncbi.nlm.nih.gov/22484399/	10.1016/j.ygyno.2012.03.048
270	Rayyan	Kellil T et al.	2021	Incidence and Preoperative Predictor Factors of Gallbladder Cancer Before Laparoscopic Cholecystectomy: a Systematic Review.	Exclude	Review paper	JO, LM	2024-08-02	https://pubmed.ncbi.nlm.nih.gov/32964323/	10.1007/s12029-020-00524-7
271	Rayyan	Wu F et al.	2021	The Feasibility and Effects of a Telehealth-Delivered Home-Based Prehabilitation Program for Cancer Patients during the Pandemic.	Assessed for eligibility	Meets basic criteria	JO, LM	2024-08-02	https://pubmed.ncbi.nlm.nih.gov/34204531/	10.3390/curroncol28030207
272	Rayyan	Amrane K et al.	2023	Prognostic value of pre-therapeutic FDG-PET radiomic analysis in gastro-esophageal junction cancer.	Exclude	Not multimodal prehabilitation	JO, LM	2024-08-02	https://pubmed.ncbi.nlm.nih.gov/37031233/	10.1038/s41598-023-31587-8
273	Rayyan	Cornet M et al.	2015	Prognostic value of sarcopenia in liver surgery.	Exclude	Review paper	JO, LM	2024-08-02	https://pubmed.ncbi.nlm.nih.gov/26476674/	10.1016/j.jviscsurg.2015.08.001
274	Rayyan	Ohshima S	2014	Volume analyzer SYNAPSE VINCENT for liver analysis.	Exclude	Not multimodal prehabilitation	JO, LM	2024-08-02	https://pubmed.ncbi.nlm.nih.gov/24520049/	10.1002/jhbp.81
275	Rayyan	Deaconescu V et al.	2016	Therapy of Stenosing Rectal Cancer.	Exclude	Not multimodal prehabilitation	JO, LM	2024-08-02	https://pubmed.ncbi.nlm.nih.gov/27819639/	10.21614/chirurgia.111.5.407
276	Rayyan	Heil J et al.	2021	Preoperative portal vein or portal and hepatic vein embolization: DRAGON collaborative group analysis.	Exclude	Not multimodal prehabilitation	JO, LM	2024-08-02	https://pubmed.ncbi.nlm.nih.gov/33661306/	10.1093/bjs/znaa149
277	Rayyan	Liu G et al.	2018	Meta-analysis of the effect of preoperative chemotherapy on Wilms' tumor.	Exclude	Review paper	JO, LM	2024-08-02	https://pubmed.ncbi.nlm.nih.gov/29552786/
278	Rayyan	Worni M et al.	2014	Colorectal cancer with potentially resectable hepatic metastases: optimizing treatment.	Exclude	Review paper	JO, LM	2024-08-02	https://pubmed.ncbi.nlm.nih.gov/25129331/	10.1007/s11912-014-0407-z
279	Rayyan	Friedman JA et al.	2018	Hysteroscopic myomectomy: a comparison of techniques and review of current evidence in the management of abnormal uterine bleeding.	Exclude	Review paper	JO, LM	2024-08-02	https://pubmed.ncbi.nlm.nih.gov/29939852/	10.1097/GCO.0000000000000475
280	Rayyan	Lincender-Cvijetiƒá L et al.	2012	Radiological imaging of rectal cancer.	Exclude	Review paper	JO, LM	2024-08-02	https://pubmed.ncbi.nlm.nih.gov/23331394/	10.5644/ama2006-124.52
281	Rayyan	Shahriari N et al.	2021	Reflectance confocal microscopy: Principles,¬†basic terminology, clinical indications, limitations, and practical considerations.	Exclude	Review paper	JO, LM	2024-08-02	https://pubmed.ncbi.nlm.nih.gov/32553679/	10.1016/j.jaad.2020.05.153
282	Rayyan	Shin SS et al.	2008	Preoperative staging of colorectal cancer: CT vs. integrated FDG PET/CT.	Exclude	Review paper	JO, LM	2024-08-02	https://pubmed.ncbi.nlm.nih.gov/17610107/	10.1007/s00261-007-9262-9
283	Rayyan	Fritz S et al.	2015	Pancreatic intraductal papillary mucinous neoplasm--where is the challenge?	Exclude	Review paper	JO, LM	2024-08-02	https://pubmed.ncbi.nlm.nih.gov/25531503/	10.1159/000368448
284	Rayyan	Shi B et al.	2020	Multifunctional gap-enhanced Raman tags for preoperative and intraoperative cancer imaging.	Exclude	Not multimodal prehabilitation	JO, LM	2024-08-02	https://pubmed.ncbi.nlm.nih.gov/31927113/	10.1016/j.actbio.2020.01.006
285	Rayyan	Holliday RM et al.	2020	Buffering the Suffering of Breast Lymphoscintigraphy.	Exclude	Not multimodal prehabilitation	JO, LM	2024-08-04	https://pubmed.ncbi.nlm.nih.gov/31182657/	10.2967/jnmt.119.230011
286	Rayyan	Luo XL et al.	2017	Detection of metastatic cancer cells in mesentery of colorectal cancer patients.	Exclude	Not multimodal prehabilitation	JO, LM	2024-08-04	https://pubmed.ncbi.nlm.nih.gov/28974898/	10.3748/wjg.v23.i34.6315
287	Rayyan	Feng et al.	2018	The preoperative prognostic nutritional index is a predictive and prognostic factor of high-grade serous ovarian cancer	Exclude	Not multimodal prehabilitation	JO, LM	2024-08-04	https://www.scopus.com/inward/record.uri?eid=2-s2.0-85058540625&doi=10.1186%2fs12885-018-4732-8&partnerID=40&md5=e25e85c7c117daa9e7534336e7036328	10.1186/s12885-018-4732-8
288	Rayyan	Schreiber et al.	2019	Preoperative Psychosocial and Psychophysical Phenotypes as Predictors of Acute Pain Outcomes After Breast Surgery	Exclude	Not multimodal prehabilitation	JO, LM	2024-08-04	https://www.scopus.com/inward/record.uri?eid=2-s2.0-85059786202&doi=10.1016%2fj.jpain.2018.11.004&partnerID=40&md5=2b2a21e47215019c61ff73b91f6c2a2a	10.1016/j.jpain.2018.11.004
289	Rayyan	Yu et al.	2015	Effects of increased body mass index on immediate clinical efficacy of radical gastrectomy	Exclude	Not multimodal prehabilitation	JO, LM	2024-08-04	https://www.scopus.com/inward/record.uri?eid=2-s2.0-84986559237&partnerID=40&md5=380fed5ec69acabd636c0fb45f39ee29
290	Rayyan	Ho et al.	2016	Virtual liver models in pre-surgical planning, intra-surgical navigation and prognosis analysis	Exclude	Review paper	JO, LM	2024-08-04	https://www.scopus.com/inward/record.uri?eid=2-s2.0-85036612628&doi=10.1016%2fj.ddmod.2017.09.003&partnerID=40&md5=adaac809675d33410561e6db587a2d93	10.1016/j.ddmod.2017.09.003
291	Rayyan	Hoffman et al.	2014	Virtual reality bringing a new reality to postthoracotomy lung cancer patients via a home-based exercise intervention targeting fatigue while undergoing adjuvant treatment	Exclude	Not multimodal prehabilitation	JO, LM	2024-08-04	https://www.scopus.com/inward/record.uri?eid=2-s2.0-84890558598&doi=10.1097%2fNCC.0b013e318278d52f&partnerID=40&md5=64de666c7d8701e8bdf65d055b0118f8	10.1097/NCC.0b013e318278d52f
292	Rayyan	Noordman et al.	2019	Quality of Life During and After Completion of Neoadjuvant Chemoradiotherapy for Esophageal and Junctional Cancer	Exclude	Not multimodal prehabilitation	JO, LM	2024-08-04	https://www.scopus.com/inward/record.uri?eid=2-s2.0-85074557353&doi=10.1245%2fs10434-019-07779-w&partnerID=40&md5=aa3c69c759b46213ae17fe2965c6a49e	10.1245/s10434-019-07779-w
293	Rayyan	Su et al.	2019	Application of Three-Dimensional Technology for the Preoperative Evaluation of Retroperitoneal Tumors	Exclude	Not multimodal prehabilitation	JO, LM	2024-08-04	https://www.scopus.com/inward/record.uri?eid=2-s2.0-85097285083&doi=10.1109%2fACCESS.2019.2932081&partnerID=40&md5=bd87eb8df85c2a532cf3339aa18192b0	10.1109/ACCESS.2019.2932081
294	Rayyan	Guo et al.	2015	Study on Chinese medicine syndrome of colorectal carcinoma in perioperative period	Exclude	Not multimodal prehabilitation	JO, LM	2024-08-04	https://www.scopus.com/inward/record.uri?eid=2-s2.0-84939888623&doi=10.1007%2fs11655-014-1818-2&partnerID=40&md5=b80097da0cb33b5de7ab3b1ad9480bf3	10.1007/s11655-014-1818-2
295	Rayyan	Yano et al.	2017	Preoperative prognostic nutrition index is a predictive factor of complications in laparoscopic colorectal surgery	Exclude	Not multimodal prehabilitation	JO, LM	2024-08-05	https://www.scopus.com/inward/record.uri?eid=2-s2.0-85040520540&partnerID=40&md5=72e9bd051433a9ee3556a8acba1ad8c3
296	Rayyan	Neumann et al.	2018	The role of preoperative puborectal muscle function assessed by transperineal ultrasound in urinary continence outcomes at 3, 6, and 12 months after robotic-assisted radical prostatectomy	Exclude	Not multimodal prehabilitation	JO, LM	2024-08-05	https://www.scopus.com/inward/record.uri?eid=2-s2.0-85049209832&doi=10.5213%2finj.1836026.013&partnerID=40&md5=f351e5a90df8ca45bb428bd2ac9084eb	10.5213/inj.1836026.013
297	Rayyan	de Oliveira et al.	2014	Nutritional status of patients with breast cancer attended in the Mastology Service of Belo Horizonte's Hospital das Cl√≠nicas in the state of Minas Gerais, Brazil	Exclude	Not multimodal prehabilitation	JO, LM	2024-08-05	https://www.scopus.com/inward/record.uri?eid=2-s2.0-84901937799&doi=10.1590%2f1413-81232014195.02262013&partnerID=40&md5=8147b324c5f49f0261f8327f05444631	10.1590/1413-81232014195.02262013
298	Rayyan	Kanzawa-Lee et al.	2018	Pressure pain phenotypes in women before breast cancer treatment	Exclude	Not multimodal prehabilitation	JO, LM	2024-08-05	https://www.scopus.com/inward/record.uri?eid=2-s2.0-85049394647&doi=10.1188%2f18.ONF.483-495&partnerID=40&md5=2bdb1e5d45dcacd676fec1e2be447534	10.1188/18.ONF.483-495
299	Rayyan	Farag√≥-Magrini et al.	2018	The Relationship Between Patients‚Äô Personality Traits and Breast Reconstruction Process	Exclude	Not multimodal prehabilitation	JO, LM	2024-08-05	https://www.scopus.com/inward/record.uri?eid=2-s2.0-85042349879&doi=10.1007%2fs00266-018-1099-9&partnerID=40&md5=cf463010403e2d6231a6736fe43fed07	10.1007/s00266-018-1099-9
300	Rayyan	Purkayastha et al.	2019	A Study of Clinical Presentation and Management of Malignant Gastric Outlet Obstruction (Northeast India‚ÄìBased Single-Centre Experience)	Exclude	Not multimodal prehabilitation	JO, LM	2024-08-05	https://www.scopus.com/inward/record.uri?eid=2-s2.0-85070697694&doi=10.1007%2fs13193-019-00963-0&partnerID=40&md5=01cd057a47559c3a2f51cdb6039b156b	10.1007/s13193-019-00963-0
301	Rayyan	Seo et al.	2015	An innate immune system-mimicking, real-time biosensing of infectious bacteria	Exclude	wrong population	JO, LM	2024-08-05	https://www.scopus.com/inward/record.uri?eid=2-s2.0-84938904393&doi=10.1039%2fc5an00912j&partnerID=40&md5=0ce31bcab00bc844490eadf73d965061	10.1039/c5an00912j
302	Rayyan	McCann et al.	2018	An e-prehabilitation system of care for teenagers and young adults diagnosed with cancer: Protocol for a qualitative co-design study	Exclude	Protocol	JO, LM	2024-08-05	https://www.scopus.com/inward/record.uri?eid=2-s2.0-85103515648&doi=10.2196%2f10287&partnerID=40&md5=02a21e1d56961e8f9df6684c4aed1e87	10.2196/10287
303	Rayyan	Zhu et al.	2016	Application of enhanced recovery after surgery in minimally invasive colorectal surgery	Exclude	Not multimodal prehabilitation	JO, LM	2024-08-05	https://www.scopus.com/inward/record.uri?eid=2-s2.0-84975840921&partnerID=40&md5=867b2f30a9959776d067536bdd3cee18
304	Rayyan	Maciver et al.	2017	Current Delivery of Hyperthermic Intraperitoneal Chemotherapy with Cytoreductive Surgery (CS/HIPEC) and Perioperative Practices: An International Survey of High-Volume Surgeons	Exclude	Not multimodal prehabilitation	JO, LM	2024-08-05	https://www.scopus.com/inward/record.uri?eid=2-s2.0-85000580263&doi=10.1245%2fs10434-016-5692-3&partnerID=40&md5=4ff28b3a9d11ac9a3079b6cf8bec7153	10.1245/s10434-016-5692-3
305	Rayyan	Pfirrmann et al.	2018	Applicability of a web-based, individualized exercise intervention in patients with liver disease, cystic fibrosis, esophageal cancer, and psychiatric disorders: Process evaluation of 4 ongoing clinical trials	Exclude	Not multimodal prehabilitation	JO, LM	2024-08-05	https://www.scopus.com/inward/record.uri?eid=2-s2.0-85096028698&doi=10.2196%2fresprot.8607&partnerID=40&md5=80eea53c19cc9b64268786b3ee902177	10.2196/resprot.8607
306	Rayyan	Feng et al.	2014	Diagnosis and treatment of thyroid microcarcinoma	Exclude	Review paper	JO, LM	2024-08-05	https://www.scopus.com/inward/record.uri?eid=2-s2.0-84930030798&partnerID=40&md5=7e801f9d7dd74841f336cca232fc7439
307	Rayyan	Schmidt et al.	2016	Decision-making in breast cancer surgery: Where do patients go for information?	Exclude	Not multimodal prehabilitation	JO, LM	2024-08-07	https://www.scopus.com/inward/record.uri?eid=2-s2.0-85020175867&partnerID=40&md5=1992ba9a60af16467e78589256e01ad3
308	Rayyan	Xiang et al.	2015	Application of liver three-dimensional printing in Hepatectomy for complex massive hepatocarcinoma with rare variations of portal vein: Preliminary experience	Exclude	Not multimodal prehabilitation	JO, LM	2024-08-07	https://www.scopus.com/inward/record.uri?eid=2-s2.0-84949641911&partnerID=40&md5=b3b569645f0ded20326061cc724d9fee
309	Rayyan	Alonso-Alconada et al.	2018	PrediCTC, liquid biopsy in precision oncology: a technology transfer experience in the Spanish health system	Exclude	Not multimodal prehabilitation	JO, LM	2024-08-07	https://www.scopus.com/inward/record.uri?eid=2-s2.0-85031935880&doi=10.1007%2fs12094-017-1760-9&partnerID=40&md5=8b22ffbd57b691e2713b91e3011bd4b8	10.1007/s12094-017-1760-9
310	Rayyan	Yang et al.	2018	Trackerless surgical image-guided system design using an interactive extension of 3D Slicer	Exclude	Not multimodal prehabilitation	JO, LM	2024-08-07	https://www.scopus.com/inward/record.uri?eid=2-s2.0-85050693145&doi=10.1117%2f12.2295229&partnerID=40&md5=58f0b1ef6c64dbd5e41d189667e93040	10.1117/12.2295229
311	Rayyan	Nabeya et al.	2018	Perioperative management for early recovery after esophageal cancer surgery	Exclude	No primary data	JO, LM	2024-08-07	https://www.scopus.com/inward/record.uri?eid=2-s2.0-85045564074&doi=10.1007%2f978-981-10-6796-9_8&partnerID=40&md5=d5ad536223ea334ac8c484d9dbff78e6	10.1007/978-981-10-6796-9_8
312	Rayyan	Wu et al.	2019	Intervention effect of biofeedback combined with pelvic floor muscle exercise on low anterior resection syndrome in patients with low anus-preserving rectal cancer	Exclude	Not multimodal prehabilitation	JO, LM	2024-08-08	https://www.scopus.com/inward/record.uri?eid=2-s2.0-85071597274&doi=10.3760%2fcma.j.issn.0376-2491.2019.30.004&partnerID=40&md5=80040f9701019123f4758bc29c890b84	10.3760/cma.j.issn.0376-2491.2019.30.004
313	Rayyan	Choi et al.	2019	A novel risk calculator to predict outcome after surgery for symptomatic spinal metastases; use of a large prospective patient database to personalise surgical management	Exclude	Not multimodal prehabilitation	JO, LM	2024-08-08	https://www.scopus.com/inward/record.uri?eid=2-s2.0-85057618084&doi=10.1016%2fj.ejca.2018.11.011&partnerID=40&md5=d429b2cb70625d334e92290cce2b70f6	10.1016/j.ejca.2018.11.011
314	Rayyan	Rodriguez-Larrad et al.	2014	Perioperative physiotherapy in patients undergoing lung cancer resection	Exclude	Review paper	JO, LM	2024-08-08	https://www.scopus.com/inward/record.uri?eid=2-s2.0-84905667283&doi=10.1093%2ficvts%2fivu126&partnerID=40&md5=d299c0e77cfb95086faa4c4fd88f382e	10.1093/icvts/ivu126
315	Rayyan	Banasiewicz et al.	2017	Anastomotic leaks in gastrointestinal surgery and their prevention	Exclude	Discussion paper	JO, LM	2024-08-08	https://www.scopus.com/inward/record.uri?eid=2-s2.0-85033364959&doi=10.5604%2f01.3001.0009.8979&partnerID=40&md5=6e9ed393b594a3b44f4189075da4e801	10.5604/01.3001.0009.8979
316	Rayyan	Silberstein et al.	2014	Physical models of renal malignancies using standard cross-sectional imaging and 3-dimensional printers: A pilot study	Exclude	Not multimodal prehabilitation	JO, LM	2024-08-08	https://www.scopus.com/inward/record.uri?eid=2-s2.0-84905119129&doi=10.1016%2fj.urology.2014.03.042&partnerID=40&md5=25c071cf72d9e8b6f4026be04a5cfc00	10.1016/j.urology.2014.03.042
317	Rayyan	Li et al.	2019	Augmented reality guided respiratory liver tumors punctures: A preliminary feasibility study	Exclude	Not multimodal prehabilitation	JO, LM	2024-08-08	https://www.scopus.com/inward/record.uri?eid=2-s2.0-85076696849&doi=10.1145%2f3355088.3365166&partnerID=40&md5=64c12904250f43bcf679199f7914b2c3	10.1145/3355088.3365166
318	Rayyan	Pfirrmann et al.	2017	Internet-based perioperative exercise program in patients with Barrett's carcinoma scheduled for esophagectomy [iPEP - study] a prospective randomizedcontrolled trial	Exclude	Protocol	JO, LM	2024-08-08	https://www.scopus.com/inward/record.uri?eid=2-s2.0-85027562357&doi=10.1186%2fs12885-017-3400-8&partnerID=40&md5=939a6a8b1dc5b7dea5db471858f5d659	10.1186/s12885-017-3400-8
319	Rayyan	Kudoh et al.	2014	Preoperative nutritional assessment by controlling nutritional status (CONUT) and postoperative complications for gastric cancer	Exclude	Not multimodal prehabilitation	JO, LM	2024-08-08	https://www.scopus.com/inward/record.uri?eid=2-s2.0-84901987191&doi=10.5833%2fjjgs.2013.0171&partnerID=40&md5=b67a27cf44a1b600d2675536b5065fa1	10.5833/jjgs.2013.0171
320	Rayyan	Chin et al.	2014	The role of simulation in managing the high-risk patient	Exclude	Commentary	JO, LM	2024-08-08	https://www.scopus.com/inward/record.uri?eid=2-s2.0-84954218792&doi=10.1017%2fCBO9781139629362.020&partnerID=40&md5=b0a8a1c6b52c2cb7ba6115b39be16f6f	10.1017/CBO9781139629362.020
321	Rayyan	Pulikkathodi et al.	2018	EDL gated FET biosensor array for the investigation of ion channels and bioelectric signals of circulating tumor cells	Exclude	wrong population	JO, LM	2024-08-08	https://www.scopus.com/inward/record.uri?eid=2-s2.0-85050239903&doi=10.1149%2f08509.0015ecst&partnerID=40&md5=f9b0a26a79999686a397d951efbf908b	10.1149/08509.0015ecst
322	Rayyan	Lee et al.	2015	Impact of Prostate Cancer Treatment on the Sexual Quality of Life for Men-Who-Have-Sex-with-Men	Exclude	Not multimodal prehabilitation	JO, LM	2024-08-08	https://www.scopus.com/inward/record.uri?eid=2-s2.0-84951805050&doi=10.1111%2fjsm.13030&partnerID=40&md5=c6cde5f018b88473603b892841614bb2	10.1111/jsm.13030
323	Rayyan	Heslin et al.	2019	The use of telemedicine in the preoperative management of pheochromocytoma saves resources	Exclude	Not multimodal prehabilitation	JO, LM	2024-08-13	https://www.scopus.com/inward/record.uri?eid=2-s2.0-85086121325&doi=10.21037%2fmhealth.2019.08.04&partnerID=40&md5=e745a386b9a8cc8a3aa50440e3982704	10.21037/mhealth.2019.08.04
324	Rayyan	Jia et al.	2016	Stabilization technology alleviates psychological stress in patients with esophageal carcinoma during perioperative period	Exclude	Not multimodal prehabilitation	JO, LM	2024-08-13	https://www.scopus.com/inward/record.uri?eid=2-s2.0-84971405733&partnerID=40&md5=168df518bd0f3ec15ffaf1e60564bf51
325	Rayyan	Cao et al.	2013	Enteral immunonutrition for malignant gastrointestinal tumor during perioperative period: A meta-analysis	Exclude	Review paper	JO, LM	2024-08-13	https://www.scopus.com/inward/record.uri?eid=2-s2.0-84940332331&doi=10.7507%2f1672-2531.20130172&partnerID=40&md5=77c243db836834418e8ad2b02638cef9	10.7507/1672-2531.20130172
326	Rayyan	Zhang et al.	2018	Author Correction: Preoperative prognostic nutritional index is a powerful predictor of prognosis in patients with stage III ovarian cancer (Scientific Reports (2017) DOI: 10.1038/s41598-017-10328-8)	Exclude	Erratum	JO, LM	2024-08-13	https://www.scopus.com/inward/record.uri?eid=2-s2.0-85049066894&doi=10.1038%2fs41598-018-27841-z&partnerID=40&md5=e026c211c97504b36058e68e0e858e12	10.1038/s41598-018-27841-z
327	Rayyan	Levett et al.	2018	Perioperative cardiopulmonary exercise testing (CPET): consensus clinical guidelines on indications, organization, conduct, and physiological interpretation	Exclude	Clinical practice guidelines	JO, LM	2024-08-13	https://www.scopus.com/inward/record.uri?eid=2-s2.0-85047348469&doi=10.1016%2fj.bja.2017.10.020&partnerID=40&md5=627759688eab98a16bf8dbf1d49bfdd2	10.1016/j.bja.2017.10.020
328	Rayyan	Shelekhov et al.	2018	Experience in applying the technology of cytoreductive surgery with hyperthermic intraoperative intraperitoneal chemotherapy in the treatment of patients with peritoneal carcinomatosis	Exclude	Not multimodal prehabilitation	JO, LM	2024-08-13	https://www.scopus.com/inward/record.uri?eid=2-s2.0-85049873488&doi=10.21294%2f1814-4861-2018-17-3-58-63&partnerID=40&md5=48272f32c1e62ae66235863fa588d990	10.21294/1814-4861-2018-17-3-58-63
329	Rayyan	Wang et al.	2014	Combined ultrasonic technologies in diagnosis of gastric mesenchymal tumor	Exclude	Not multimodal prehabilitation	JO, LM	2024-08-13	https://www.scopus.com/inward/record.uri?eid=2-s2.0-84900507500&partnerID=40&md5=b1dc3242e3910aab508d3f3235d59115
330	Rayyan	Braude et al.	2018	The development of a template for psychological assessment of women considering risk-reducing or contralateral prophylactic mastectomy: A national Delphi consensus study	Exclude	Consensus statement	JO, LM	2024-08-13	https://www.scopus.com/inward/record.uri?eid=2-s2.0-85053252856&doi=10.1002%2fpon.4830&partnerID=40&md5=2a93c13919948c570c0cbb65bb84e2ef	10.1002/pon.4830
331	Rayyan	Belarmino et al.	2019	Feasibility of a Mobile Health Application To Monitor Recovery and Patient-reported Outcomes after Robot-assisted Radical Prostatectomy	Exclude	Not multimodal prehabilitation	JO, LM	2024-08-13	https://www.scopus.com/inward/record.uri?eid=2-s2.0-85068125409&doi=10.1016%2fj.euo.2018.08.016&partnerID=40&md5=3eb3f2f53003fb548d70fc960cb6e821	10.1016/j.euo.2018.08.016
332	Rayyan	Li et al.	2019	The prognostic value of pre-treatment prognostic nutritional index in esophageal squamous cell carcinoma: A meta-analysis	Exclude	Review paper	JO, LM	2024-08-13	https://www.scopus.com/inward/record.uri?eid=2-s2.0-85067276066&doi=10.1097%2fMD.0000000000015280&partnerID=40&md5=2c66b2724cb39cb42304536fab1c3a46	10.1097/MD.0000000000015280
333	Rayyan	Mart√≠n-L√≥pez et al.	2015	Quality of life after brachytherapy or robot-assisted radical prostatectomy for localized prostate cancer	Exclude	Review paper	JO, LM	2024-08-13	https://www.scopus.com/inward/record.uri?eid=2-s2.0-84945275116&partnerID=40&md5=876025b740701a601afa6c33fd179161
334	Rayyan	Seretis et al.	2017	Institutional variations in nutritional aspects of enhanced recovery pathways after elective surgery for colon cancer	Exclude	Not multimodal prehabilitation	JO, LM	2024-08-13	https://www.scopus.com/inward/record.uri?eid=2-s2.0-85045566773&partnerID=40&md5=9dfa23f47e36b0c1dd964cd349dafe36
335	Rayyan	Kucur et al.	2015	Transoral robot-assisted carbon dioxide laser surgery for hypopharyngeal cancer	Exclude	Not multimodal prehabilitation	JO, LM	2024-08-13	https://www.scopus.com/inward/record.uri?eid=2-s2.0-84928139404&doi=10.1002%2fhed.23860&partnerID=40&md5=00128356f50f292272856704b4aef96f	10.1002/hed.23860
336	Rayyan	Chen et al.	2012	Fullerenes for cancer diagnosis and therapy: Preparation, biological and clinical perspectives	Exclude	Review paper	JO, LM	2024-08-13	https://www.scopus.com/inward/record.uri?eid=2-s2.0-84868032139&doi=10.2174%2f138920012802850128&partnerID=40&md5=6bb83d39047f3a13be55a5ddba1f07d2	10.2174/138920012802850128
337	Rayyan	Xu et al.	2009	Error propagation of the robotic system for liver cancer coagulation therapy	Exclude	Not multimodal prehabilitation	JO, LM	2024-08-13	https://www.scopus.com/inward/record.uri?eid=2-s2.0-77449106007&doi=10.1109%2fICMA.2009.5246134&partnerID=40&md5=a03092a9a0811318a78e4cfbfcc2bcca	10.1109/ICMA.2009.5246134
338	Rayyan	Littrup et al.	1994	Cost analyses of prostate cancer screening: Frameworks for discussion	Exclude	Commentary,Book chapter	JO, LM	2024-08-13	https://www.scopus.com/inward/record.uri?eid=2-s2.0-0028138628&doi=10.1016%2fs0022-5347%2817%2932405-9&partnerID=40&md5=9a3c83b6b2ebaad2d7a2188998c018fc	10.1016/s0022-5347(17)32405-9
339	Rayyan	Sridevi et al.	2010	Palmar dermatoglyphics in carcinoma breast of Indian women	Exclude	Not multimodal prehabilitation	JO, LM	2024-08-13	https://www.scopus.com/inward/record.uri?eid=2-s2.0-77957004301&partnerID=40&md5=d26817089f1822e606d7222e69716437
340	Rayyan	Pratilas et al.	1979	Anaesthetic management of phaeochromocytoma	Exclude	Commentary	JO, LM	2024-08-16	https://www.scopus.com/inward/record.uri?eid=2-s2.0-0018766016&doi=10.1007%2fBF03006283&partnerID=40&md5=ef7ffa2eeaaf218d3d104c38503d3fea	10.1007/BF03006283
341	Rayyan	Nair et al.	2002	Early versus deferred androgen suppression in the treatment of advanced prostatic cancer.	Exclude	Protocol,Review paper	JO, LM	2024-08-16	https://www.scopus.com/inward/record.uri?eid=2-s2.0-0036357935&partnerID=40&md5=e3985ad0f16daa0a592e12b38eafb0ab
342	Rayyan	Magnusson et al.	2009	Vestibular "pREHAB"	Exclude	Not multimodal prehabilitation	JO, LM	2024-08-16	https://www.scopus.com/inward/record.uri?eid=2-s2.0-66149094963&doi=10.1111%2fj.1749-6632.2009.03778.x&partnerID=40&md5=c293bb9948202c0bfad9922b276f87a6	10.1111/j.1749-6632.2009.03778.x
343	Rayyan	Ryzenman et al.	2005	Facial paralysis and surgical rehabilitation: A quality of life analysis in a cohort of 1,595 patients after acoustic neuroma surgery	Exclude	Not multimodal prehabilitation	JO, LM	2024-08-16	https://www.scopus.com/inward/record.uri?eid=2-s2.0-18644375965&doi=10.1097%2f01.mao.0000169786.22707.12&partnerID=40&md5=d72371c54d68d641005ebb6e8dfe5ca8	10.1097/01.mao.0000169786.22707.12
344	Rayyan	Wang et al.	1997	Carotid body tumor (report of 4 cases)	Exclude	Not multimodal prehabilitation	JO, LM	2024-08-16	https://www.scopus.com/inward/record.uri?eid=2-s2.0-0031083583&partnerID=40&md5=00c4d4d35998e04331e9b6bb3ea28eef
345	Rayyan	Uggeri et al.	1993	Technical aspects in anesthesiology	Exclude	Discussion paper	JO, LM	2024-08-16	https://www.scopus.com/inward/record.uri?eid=2-s2.0-0027892107&partnerID=40&md5=f26966a940c1f1f2f0ccfef027ccfde5
346	Rayyan	Lim et al.	1981	Total parenteral nutrition versus gastrostomy in the preoperative preparation of patients with carcinoma of the oesophagus	Exclude	Not multimodal prehabilitation	JO, LM	2024-08-16	https://www.scopus.com/inward/record.uri?eid=2-s2.0-0019381714&doi=10.1002%2fbjs.1800680202&partnerID=40&md5=4d783bfa1ac25f2efa900502b4ca9c65	10.1002/bjs.1800680202
347	Rayyan	Brown et al.	2011	Current issues in the nutritional management of patients with head and neck cancer in Australia	Exclude	Not multimodal prehabilitation	JO, LM	2024-08-16	https://www.scopus.com/inward/record.uri?eid=2-s2.0-84860423950&partnerID=40&md5=38aa9ea42dfcb359a1c0679a7cace533
348	Rayyan	Yamana et al.	1999	Preoperative anal sphincter high pressure zone, maximum tolerable volume, and anal mucosal electrosensitivity predict early postoperative defecatory function after low anterior resection for rectal cancer	Exclude	Not multimodal prehabilitation	JO, LM	2024-08-16	https://www.scopus.com/inward/record.uri?eid=2-s2.0-0032870379&doi=10.1007%2fBF02238566&partnerID=40&md5=64c85feb01e6f1667369a7a05eb446dd	10.1007/BF02238566
349	Rayyan	Zini et al.	2009	Cancer-specific and non-cancer-related mortality rates in European patients with T1a and T1b renal cell carcinoma	Exclude	Not multimodal prehabilitation	JO, LM	2024-08-16	https://www.scopus.com/inward/record.uri?eid=2-s2.0-62149120538&doi=10.1111%2fj.1464-410X.2008.08252.x&partnerID=40&md5=f6d4fb45e811c0984b4efb99326a3f3a	10.1111/j.1464-410X.2008.08252.x
350	Rayyan	Liu et al.	2010	Male breast cancer: a pairing comparison of survival with women breast cancer	Exclude	Not multimodal prehabilitation	JO, LM	2024-08-16	https://www.scopus.com/inward/record.uri?eid=2-s2.0-84871454787&doi=10.3760%2fcma.j.issn.0376-2491.2010.42.011&partnerID=40&md5=6c038b48e2c5dcc2e5c53e08ab9a1d68	10.3760/cma.j.issn.0376-2491.2010.42.011
351	Rayyan	Erdo«ßru et al.	2006	Simultaneous laparoscopic inguinal hernioplasty during laparoscopic radical prostatectomy	Exclude	Not multimodal prehabilitation	JO, LM	2024-08-16	https://www.scopus.com/inward/record.uri?eid=2-s2.0-33646238042&partnerID=40&md5=7077897d2e5642e6148c04c60a7ceea7
352	Rayyan	Fendler et al.	1995	Cancer of the prostate: Early diagnosis and screening programmes	Exclude	Commentary	JO, LM	2024-08-16	https://www.scopus.com/inward/record.uri?eid=2-s2.0-0029653672&partnerID=40&md5=dd1fd3618cb529aef1a882557f341cc8
353	Rayyan	Wellman et al.	2001	Tactile imaging of breast masses: First clinical report	Exclude	Not multimodal prehabilitation	JO, LM	2024-08-16	https://www.scopus.com/inward/record.uri?eid=2-s2.0-0035128781&doi=10.1001%2farchsurg.136.2.204&partnerID=40&md5=b586a150578283c214c3cf52eb52151d	10.1001/archsurg.136.2.204
354	Rayyan	Xiong et al.	2012	Laparoscopic versus open total mesorectal excision for middle and low rectal cancer: A meta-analysis of results of randomized controlled trials	Exclude	Review paper	JO, LM	2024-08-16	https://www.scopus.com/inward/record.uri?eid=2-s2.0-84867016877&doi=10.1089%2flap.2012.0143&partnerID=40&md5=9a08966a568e2a3304b8013f1220fb40	10.1089/lap.2012.0143
355	Rayyan	Wersebe et al.	2001	Quantitative assessment of therapy related effects after breast conserving therapy with dynamic MRI of the breast	Exclude	Not multimodal prehabilitation	JO, LM	2024-08-16	https://www.scopus.com/inward/record.uri?eid=2-s2.0-0035208780&doi=10.1055%2fs-2001-18887&partnerID=40&md5=2aa9973a68f1b2db68be47a94b7ab53a	10.1055/s-2001-18887
356	Rayyan	Dixon et al.	1981	Pre-operative computed tomography of carcinoma of the rectum	Exclude	Not multimodal prehabilitation	JO, LM	2024-08-16	https://www.scopus.com/inward/record.uri?eid=2-s2.0-0019501627&doi=10.1259%2f0007-1285-54-644-655&partnerID=40&md5=040c95b84b58ba12b36e2f08ef23c796	10.1259/0007-1285-54-644-655
357	Rayyan	ƒåih√°kov√° et al.	2007	Quality of life in patients with tracheostomy	Exclude	Not multimodal prehabilitation	JO, LM	2024-08-16	https://www.scopus.com/inward/record.uri?eid=2-s2.0-34247244778&partnerID=40&md5=0ac840b13594beff483682b133e9188b
358	Rayyan	Can et al.	2004	Assessment of Fatigue in and Care Needs of Turkish Women with Breast Cancer	Exclude	Not multimodal prehabilitation	JO, LM	2024-08-16	https://www.scopus.com/inward/record.uri?eid=2-s2.0-1842486763&doi=10.1097%2f00002820-200403000-00009&partnerID=40&md5=9671559446ee4af05164fcc65c74d71f	10.1097/00002820-200403000-00009
359	Rayyan	Field et al.	1992	Cosmetic breast surgery	Exclude	Commentary	JO, LM	2024-08-16	https://www.scopus.com/inward/record.uri?eid=2-s2.0-0026598984&partnerID=40&md5=f7abde49b58722ad4c9bf2cf2ea79ac6
360	Rayyan	Ryzenman et al.	2005	Headache: A quality of life analysis in a cohort of 1,657 patients undergoing acoustic neuroma surgery, results from the Acoustic Neuroma Association	Exclude	Not multimodal prehabilitation	JO, LM	2024-08-16	https://www.scopus.com/inward/record.uri?eid=2-s2.0-17244382895&doi=10.1097%2f01.mlg.0000161331.83224.c5&partnerID=40&md5=9eba609f7e1c531fdd4621816d15e77d	10.1097/01.mlg.0000161331.83224.c5
361	Rayyan	Cao	2012	The recognition and practice of perioperative nutrition support therapy for patients with operable cancer	Exclude	Commentary	JO, LM	2024-08-16	https://www.scopus.com/inward/record.uri?eid=2-s2.0-84861764902&doi=10.3760%2fcma.j.issn.1674-635X.2012.02.001&partnerID=40&md5=cf8062e1987b0eefd2f34424a253668c	10.3760/cma.j.issn.1674-635X.2012.02.001
362	Rayyan	Littrup et al.	1993	The benefit and cost of prostate cancer early detection	Exclude	Not multimodal prehabilitation	JO, LM	2024-08-16	https://www.scopus.com/inward/record.uri?eid=2-s2.0-0027299543&doi=10.3322%2fcanjclin.43.3.134&partnerID=40&md5=dac0d39a2d9c9095ac34227283affbb6	10.3322/canjclin.43.3.134
363	Rayyan	Hosten et al.	2008	Effect of interleukin-2 pretreatment on paclitaxel absorption and tissue disposition after oral and intravenous administration in mice	Exclude	wrong population	JO, LM	2024-08-16	https://www.scopus.com/inward/record.uri?eid=2-s2.0-47949117146&doi=10.1124%2fdmd.107.019091&partnerID=40&md5=0f4cd5564ff64d6f1ac7a9ac4e6eb864	10.1124/dmd.107.019091
364	Rayyan	Abbasi et al.	2006	Study of dermatoglyphic patterns of hands in women with breast cancer	Exclude	Not multimodal prehabilitation	JO, LM	2024-08-16	https://www.scopus.com/inward/record.uri?eid=2-s2.0-33644807362&partnerID=40&md5=8b0b0b5ac24e47e630fbc5d08abc569a
365	Rayyan	Schreiber et al.	2000	The influence of gliomas and nonglial space-occupying lesions on blood- oxygen-level-dependent contrast enhancement	Exclude	Not multimodal prehabilitation	JO, LM	2024-08-16	https://www.scopus.com/inward/record.uri?eid=2-s2.0-0034121016&partnerID=40&md5=86f78906172041ea60437cf8d39529b0
366	Rayyan	Sakai et al.	2012	Luteolin overcomes resistance to benzyl isothiocyanate-induced apoptosis in human colorectal cancer HCT-116 cells	Exclude	wrong population	JO, LM	2024-08-16	https://www.scopus.com/inward/record.uri?eid=2-s2.0-84863658160&partnerID=40&md5=fa81da72dcc60a4515727e9748b3569f
367	Rayyan	Yao et al.	2011	Nutritional risk screening and enteral nutrition in patients with oral and maxillofacial cancers	Exclude	Not multimodal prehabilitation	JO, LM	2024-08-16	https://www.scopus.com/inward/record.uri?eid=2-s2.0-84936749264&partnerID=40&md5=20f94642905702ce36b879a81a0df379
368	Rayyan	ƒåoƒçek et al.	2011	In vitro T lymphocyte adherence capabilities under the influence of lower induction values (0.1 - 0.01 mT) of 50 Hz external magnetic fields	Exclude	Not multimodal prehabilitation	JO, LM	2024-08-17	https://www.scopus.com/inward/record.uri?eid=2-s2.0-84859534176&doi=10.1088%2f1742-6596%2f329%2f1%2f012031&partnerID=40&md5=25e09a80ceef1c54cd54177cec7339cc	10.1088/1742-6596/329/1/012031
369	Rayyan	Zheng et al.	2007	Application of perioperative immunonutrition for gastrointestinal surgery: A meta-analysis of randomized controlled trials	Exclude	Review paper	JO, LM	2024-08-17	https://www.scopus.com/inward/record.uri?eid=2-s2.0-34047113993&partnerID=40&md5=41e1ebadc9af398520468c7fc62b0a2b
370	Rayyan	Leon et al.	1999	Mandibular reconstruction with the free vascularized fibular flap: Utility of three-dimensional computerized tomography	Exclude	Not multimodal prehabilitation	JO, LM	2024-08-17	https://www.scopus.com/inward/record.uri?eid=2-s2.0-0345434903&doi=10.1055%2fs-2007-1000076&partnerID=40&md5=45e16c8182ad2549c73998edba3e07a5	10.1055/s-2007-1000076
371	Rayyan	List et al.	1999	Quality of life and performance in advanced head and neck cancer patients on concomitant chemoradiotherapy: A prospective examination	Exclude	Not multimodal prehabilitation	JO, LM	2024-08-17	https://www.scopus.com/inward/record.uri?eid=2-s2.0-0033008537&doi=10.1200%2fjco.1999.17.3.1020&partnerID=40&md5=295990b85cba0a102eebccd94a15b4f2	10.1200/jco.1999.17.3.1020
372	Rayyan	Yamana et al.	1999	Clinical and physiological evaluation of postoperative defecatory function after low anterior resection with colonic J-pouch reconstruction for middle and lower rectal cancer	Exclude	Not multimodal prehabilitation	JO, LM	2024-08-17	https://www.scopus.com/inward/record.uri?eid=2-s2.0-0033029053&doi=10.3862%2fjcoloproctology.52.479&partnerID=40&md5=666306a0c2f8f2b2fc26161f362e505a	10.3862/jcoloproctology.52.479
373	Rayyan	Seltzer et al.	1990	Dermatoglyphics in the identification of women either with or at risk for breast cancer	Exclude	Not multimodal prehabilitation	JO, LM	2024-08-17	https://www.scopus.com/inward/record.uri?eid=2-s2.0-0025165803&doi=10.1002%2fajmg.1320370412&partnerID=40&md5=f2939fd7fb4892c973153e207c078c34	10.1002/ajmg.1320370412
374	Rayyan	Ibragimova et al.	2010	Electron paramagnetic resonance determination of ceruloplasmin concentration in the blood of patients for the diagnosis of urological cancer diseases	Exclude	Not multimodal prehabilitation	JO, LM	2024-08-17	https://www.scopus.com/inward/record.uri?eid=2-s2.0-77953010360&partnerID=40&md5=2a353090c490279f9cbe17f14fa76d18
375	Rayyan	Sun et al.	1997	New digital carotid compressor	Exclude	Commentary	JO, LM	2024-08-17	https://www.scopus.com/inward/record.uri?eid=2-s2.0-0031215509&partnerID=40&md5=3206f8c4b0f4a81c21eb859adcb9f2ce
376	Rayyan	Littrup et al.	1994	Costs and benefits of prostate cancer screening	Exclude	Commentary	JO, LM	2024-08-17	https://www.scopus.com/inward/record.uri?eid=2-s2.0-0028001617&partnerID=40&md5=266973b27f34ef40f13245f89939f804
377	Rayyan	Falkmer et al.	2003	A systematic overview of radiation therapy effects in skeletal metastases	Exclude	Review paper	JO, LM	2024-08-17	https://www.scopus.com/inward/record.uri?eid=2-s2.0-0141636523&doi=10.1080%2f02841860310014895&partnerID=40&md5=aa7f5fe78bcf7d9274f0f2739b532fc5	10.1080/02841860310014895
378	Rayyan	Dhanalakshmi et al.	2005	Silibinin up-regulates DNA-protein kinase-dependent p53 activation to enhance UVB-induced apoptosis in mouse epithelial JB6 cells	Exclude	wrong population	JO, LM	2024-08-17	https://www.scopus.com/inward/record.uri?eid=2-s2.0-20144364293&doi=10.1074%2fjbc.M414640200&partnerID=40&md5=dcad15a715d8c3eefc2a9833bd3fdf40	10.1074/jbc.M414640200
379	Rayyan	Halberg et al.	2003	Chronomics complements genomics: Computer-assisted scientists meet in Munich, November 29-30, 2002	Exclude	Commentary	JO, LM	2024-08-17	https://www.scopus.com/inward/record.uri?eid=2-s2.0-0242493487&partnerID=40&md5=e2d6a4e23cf16b2149bec30e36701aa6
380	Rayyan	Mantyh et al.	2010	Blockade of nerve sprouting and neuroma formation markedly attenuates the development of late stage cancer pain	Exclude	wrong population	JO, LM	2024-08-18	https://www.scopus.com/inward/record.uri?eid=2-s2.0-78149280765&doi=10.1016%2fj.neuroscience.2010.08.056&partnerID=40&md5=df457e7903c390bac96a3bff1aae6786	10.1016/j.neuroscience.2010.08.056
381	Rayyan	Grossman et al.	1997	Summary of 125I implantation for carcinoma of prostate: Further follow-up of first 100 cases (by H.B. Grossman, M. Batata, B. Hilaris, and W.F. Whitmore, Jr)	Exclude	Not multimodal prehabilitation	JO, LM	2024-08-18	https://www.scopus.com/inward/record.uri?eid=2-s2.0-0031133108&partnerID=40&md5=3904f8bf88e8b8d1be4f122870cb2562
382	Rayyan	Iwasaki et al.	2011	Laparoscopic resection of epidermoid cyst arising from an intrapancreatic accessory spleen: A case report with a review of the literature	Exclude	Review paper	JO, LM	2024-08-18	https://www.scopus.com/inward/record.uri?eid=2-s2.0-80054908775&doi=10.1097%2fSLE.0b013e31822dd14a&partnerID=40&md5=bb1e95640905f6f189e21406637a5e2c	10.1097/SLE.0b013e31822dd14a
383	Rayyan	Valente et al.	2012	Accuracy of predicting axillary lymph node positivity by physical examination, mammography, ultrasonography, and magnetic resonance imaging	Exclude	Not multimodal prehabilitation	JO, LM	2024-08-18	https://www.scopus.com/inward/record.uri?eid=2-s2.0-84865146254&doi=10.1245%2fs10434-011-2200-7&partnerID=40&md5=d2a09717ee5ba1bfb79142b3a870871d	10.1245/s10434-011-2200-7
384	Rayyan	Yang et al.	2005	Risk factors of pancreatic leakage after pancreaticoduodenectomy	Exclude	Not multimodal prehabilitation	JO, LM	2024-08-18	https://www.scopus.com/inward/record.uri?eid=2-s2.0-18744411550&doi=10.3748%2fwjg.v11.i16.2456&partnerID=40&md5=c6e25223737ef91be0a206c7e78e5b23	10.3748/wjg.v11.i16.2456
385	Rayyan	Vansteenkiste et al.	2002	Evolving techniques in the staging of lung cancer	Exclude	Discussion paper	JO, LM	2024-08-20	https://www.scopus.com/inward/record.uri?eid=2-s2.0-0038486102&partnerID=40&md5=ebfceb728ed26e44f43bf9ef41d89c30
386	Rayyan	Liddy S et al.	2019	The Assessment of Cardiac Masses by Cardiac CT and CMR Including Pre-op 3D Reconstruction and Planning.	Exclude	Review paper	JO, LM	2024-08-20	https://pubmed.ncbi.nlm.nih.gov/31367849/	10.1007/s11886-019-1196-7
387	Rayyan	Tsuji S et al.	2015	Preoperative endoscopic diagnosis of superficial non-ampullary duodenal epithelial tumors, including magnifying endoscopy.	Exclude	Review paper	JO, LM	2024-08-20	https://pubmed.ncbi.nlm.nih.gov/26557007/	10.3748/wjg.v21.i41.11832
388	Rayyan	Dionigi G et al.	2006	Cancer of the esophagus: the value of preoperative patient assessment.	Exclude	Review paper	JO, LM	2024-08-20	https://pubmed.ncbi.nlm.nih.gov/16613545/	10.1586/14737140.6.4.581
389	Rayyan	Guerriero L et al.	2018	Virtual Reality Exploration and Planning for Precision Colorectal Surgery.	Exclude	Not multimodal prehabilitation	JO, LM	2024-08-20	https://pubmed.ncbi.nlm.nih.gov/29722730/	10.1097/DCR.0000000000001077
390	Rayyan	Lee DH et al.	2022	Multidetector CT of Extrahepatic Bile Duct Cancer: Diagnostic Performance of Tumor Resectability and Interreader Agreement.	Exclude	Not multimodal prehabilitation	JO, LM	2024-08-20	https://pubmed.ncbi.nlm.nih.gov/35412364/	10.1148/radiol.212132
391	Rayyan	Incekara F et al.	2018	Clinical Feasibility of a Wearable Mixed-Reality Device in Neurosurgery.	Exclude	Not multimodal prehabilitation	JO, LM	2024-08-20	https://pubmed.ncbi.nlm.nih.gov/30257298/	10.1016/j.wneu.2018.06.208
392	Rayyan	Gaines S et al.	2018	Gut microbiome influences on anastomotic leak and recurrence rates following colorectal cancer surgery.	Exclude	Review paper	JO, LM	2024-08-20	https://pubmed.ncbi.nlm.nih.gov/29341151/	10.1002/bjs.10760
393	Rayyan	Vinogradskiy Y et al.	2017	Assessing the use of 4DCT-ventilation in pre-operative surgical lung cancer evaluation.	Exclude	Not multimodal prehabilitation	JO, LM	2024-08-20	https://pubmed.ncbi.nlm.nih.gov/28102961/	10.1002/mp.12026
394	Rayyan	Yang T et al.	2019	Impact of 3D printing technology on the comprehension of surgical liver anatomy.	Exclude	Not multimodal prehabilitation	JO, LM	2024-08-20	https://pubmed.ncbi.nlm.nih.gov/29943060/	10.1007/s00464-018-6308-8
395	Rayyan	Park KJ et al.	2020	Extraprostatic Tumor Extension: Comparison of Preoperative Multiparametric MRI Criteria and Histopathologic Correlation after Radical Prostatectomy.	Exclude	Not multimodal prehabilitation	JO, LM	2024-08-20	https://pubmed.ncbi.nlm.nih.gov/32368959/	10.1148/radiol.2020192133
396	Rayyan	Clendinen CS et al.	2019	Preoperative Metabolic Signatures of Prostate Cancer Recurrence Following Radical Prostatectomy.	Exclude	Not multimodal prehabilitation	JO, LM	2024-08-20	https://pubmed.ncbi.nlm.nih.gov/30758971/	10.1021/acs.jproteome.8b00926
397	Rayyan	Tirelli G et al.	2017	Will the mininvasive approach challenge the old paradigms in oral cancer surgery?	Exclude	Review paper	JO, LM	2024-08-20	https://pubmed.ncbi.nlm.nih.gov/27491319/	10.1007/s00405-016-4221-0
398	Rayyan	Wang L et al.	2020	Development and validation of a prediction model for microvascular invasion in hepatocellular carcinoma.	Exclude	Not multimodal prehabilitation	JO, LM	2024-08-20	https://pubmed.ncbi.nlm.nih.gov/32327913/	10.3748/wjg.v26.i14.1647
399	Rayyan	Huang X et al.	2021	Feasibility of magnetic resonance imaging-based radiomics features for preoperative prediction of extrahepatic cholangiocarcinoma stage.	Exclude	Not multimodal prehabilitation	JO, LM	2024-08-20	https://pubmed.ncbi.nlm.nih.gov/34391055/	10.1016/j.ejca.2021.06.053
400	Rayyan	Krivoshapkin AL et al.	2016	New Software for Preoperative Diagnostics of Meningeal Tumor Histologic Types.	Exclude	Not multimodal prehabilitation	JO, LM	2024-08-20	https://pubmed.ncbi.nlm.nih.gov/26926798/	10.1016/j.wneu.2016.02.084
401	Rayyan	Ahmadi S et al.	2020	Patient Preferences Around Extent of Surgery in Low-Risk Thyroid Cancer: A Discrete Choice Experiment.	Exclude	Not multimodal prehabilitation	JO, LM	2024-08-20	https://pubmed.ncbi.nlm.nih.gov/32143553/	10.1089/thy.2019.0590
402	Rayyan	Sciubba DM et al.	2009	The evolution of intramedullary spinal cord tumor surgery.	Exclude	Review paper	JO, LM	2024-08-20	https://pubmed.ncbi.nlm.nih.gov/19935006/	10.1227/01.NEU.0000345628.39796.40
403	Rayyan	Genseke P et al.	2018	Pre-operative quantification of pulmonary function using hybrid-SPECT/low-dose-CT: A pilot study.	Exclude	Not multimodal prehabilitation	JO, LM	2024-08-20	https://pubmed.ncbi.nlm.nih.gov/29571995/	10.1016/j.lungcan.2018.02.010
404	Rayyan	Chaudhry AA et al.	2021	Utility of Preoperative Blood-Oxygen-Level-Dependent Functional MR Imaging in Patients with a Central Nervous System Neoplasm.	Exclude	Not multimodal prehabilitation	JO, LM	2024-08-20	https://pubmed.ncbi.nlm.nih.gov/33220831/	10.1016/j.nic.2020.09.009
405	Rayyan	McCaffery KJ et al.	2010	Pre-operative MRI for women with newly diagnosed breast cancer: perspectives on clinician and patient decision-making when evidence is uncertain.	Exclude	Commentary	JO, LM	2024-08-20	https://pubmed.ncbi.nlm.nih.gov/20159458/	10.1016/j.breast.2009.11.005
406	Rayyan	Marijnen CA et al.	2002	The role of radiotherapy in rectal cancer.	Exclude	Review paper	JO, LM	2024-08-20	https://pubmed.ncbi.nlm.nih.gov/11978519/	10.1016/s0959-8049(02)00047-3
407	Rayyan	Henker C et al.	2016	Effect of 10 different polymorphisms on preoperative volumetric characteristics of glioblastoma multiforme.	Exclude	Not multimodal prehabilitation	JO, LM	2024-08-20	https://pubmed.ncbi.nlm.nih.gov/26603163/	10.1007/s11060-015-2005-9
408	Rayyan	Hayashi RJ	2020	Considerations in Preparative Regimen Selection to Minimize Rejection in Pediatric Hematopoietic Transplantation in Non-Malignant Diseases.	Exclude	Review paper	JO, LM	2024-08-20	https://pubmed.ncbi.nlm.nih.gov/33193340/	10.3389/fimmu.2020.567423
409	Rayyan	Choi H et al.	2021	Association of Adipopenia at Preoperative PET/CT with Mortality in Stage I Non-Small Cell Lung Cancer.	Exclude	Not multimodal prehabilitation	JO, LM	2024-08-20	https://pubmed.ncbi.nlm.nih.gov/34609197/	10.1148/radiol.2021210576
410	Rayyan	Hingorani M et al.	2012	Avoiding radical surgery after pre-operative chemoradiotherapy: a possible therapeutic option in rectal cancer?	Exclude	Review paper	JO, LM	2024-08-20	https://pubmed.ncbi.nlm.nih.gov/22150079/	10.3109/0284186X.2011.636756
411	Rayyan	Endo S et al.	2016	Development of an annually updated Japanese national clinical database for chest surgery in 2014.	Exclude	Review paper	JO, LM	2024-08-20	https://pubmed.ncbi.nlm.nih.gov/27501695/	10.1007/s11748-016-0697-1
412	Rayyan	Khan MF et al.	2021	Peroperative personalised decision support and analytics for colon cancer surgery- Short report.	Exclude	No primary data	JO, LM	2024-08-20	https://pubmed.ncbi.nlm.nih.gov/32360065/	10.1016/j.ejso.2020.04.010
413	Rayyan	Sherman JH et al.	2011	Neurosurgery for brain tumors: update on recent technical advances.	Exclude	Review paper	JO, LM	2024-08-20	https://pubmed.ncbi.nlm.nih.gov/21327735/	10.1007/s11910-011-0188-9
414	Rayyan	Ayuso C et al.	2006	[Diagnosis and staging of carcinoma of the pancreas (I)].	Exclude	Review paper	JO, LM	2024-08-20	https://pubmed.ncbi.nlm.nih.gov/17168236/	10.1016/s0033-8338(06)75136-0
415	Rayyan	Yang Z et al.	2018	Predictive Value of Preoperative Sarcopenia in Patients with Gastric Cancer: a Meta-analysis and Systematic Review.	Exclude	Review paper	JO, LM	2024-08-20	https://pubmed.ncbi.nlm.nih.gov/29987739/	10.1007/s11605-018-3856-0
416	Rayyan	Pereira EB et al.	2016	Survey of Current Practice Patterns in the Treatment of Early-Stage Endometrial Cancer.	Exclude	Not multimodal prehabilitation	JO, LM	2024-08-20	https://pubmed.ncbi.nlm.nih.gov/26569061/	10.1097/IGC.0000000000000589
417	Rayyan	Shahrokni A et al.	2020	What will perioperative geriatric assessment for older cancer patients look like in 2025? Advantages and limitations of new technologies in geriatric assessment.	Exclude	Commentary	JO, LM	2024-08-20	https://pubmed.ncbi.nlm.nih.gov/31371102/	10.1016/j.ejso.2019.07.026
418	Rayyan	Kang X et al.	2016	Delivery of Instructions via Mobile Social Media App Increases Quality of Bowel Preparation.	Exclude	wrong population	JO, LM	2024-08-20	https://pubmed.ncbi.nlm.nih.gov/26492848/	10.1016/j.cgh.2015.09.038
419	Rayyan	Bugra D	2012	Laparoscopic restorative proctocolectomy technical notes and postoperative results.	Exclude	Review paper	JO, LM	2024-08-20	https://pubmed.ncbi.nlm.nih.gov/23373357/	10.2298/aci1202039b
420	Rayyan	Hui TCH et al.	2018	Predicting early recurrence of hepatocellular carcinoma with texture analysis of preoperative MRI: a radiomics study.	Exclude	Not multimodal prehabilitation	JO, LM	2024-08-20	https://pubmed.ncbi.nlm.nih.gov/30213434/	10.1016/j.crad.2018.07.109
421	Rayyan	Kanazawa T et al.	2018	Preoperative Prediction of Solitary Fibrous Tumor/Hemangiopericytoma and Angiomatous Meningioma Using Magnetic Resonance Imaging Texture Analysis.	Exclude	Not multimodal prehabilitation	JO, LM	2024-08-20	https://pubmed.ncbi.nlm.nih.gov/30240864/	10.1016/j.wneu.2018.09.044
422	Rayyan	Kang SK et al.	2011	Contemporary imaging of the renal mass.	Exclude	Discussion paper	JO, LM	2024-08-20	https://pubmed.ncbi.nlm.nih.gov/20949339/	10.1007/s11934-010-0148-y
423	Rayyan	Ytre-Hauge S et al.	2018	Preoperative tumor texture analysis on MRI predicts high-risk disease and reduced survival in endometrial cancer.	Exclude	Not multimodal prehabilitation	JO, LM	2024-08-20	https://pubmed.ncbi.nlm.nih.gov/30102441/	10.1002/jmri.26184
424	Rayyan	Zhao D et al.	2018	Impact of three-dimensional visualization technology on surgical strategies in complex hepatic cancer.	Exclude	Not multimodal prehabilitation	JO, LM	2024-08-20	https://pubmed.ncbi.nlm.nih.gov/30473555/	10.5582/bst.2018.01194
425	Rayyan	Park AR et al.	2021	Preoperative Breast MRI in Women 35 Years of Age and Younger with Breast Cancer: Benefits in Surgical Outcomes by Using Propensity Score Analysis.	Exclude	Not multimodal prehabilitation	JO, LM	2024-08-20	https://pubmed.ncbi.nlm.nih.gov/33876970/	10.1148/radiol.2021204124
426	Rayyan	Pappas et al.	1989	Cavernous hemangiomas of the internal auditory canal	Exclude	Not multimodal prehabilitation	JO, LM	2024-08-20	https://www.scopus.com/inward/record.uri?eid=2-s2.0-0024414173&doi=10.1177%2f019459988910100106&partnerID=40&md5=801baa1eeee7f24983191fda84aa1d22	10.1177/019459988910100106
427	Rayyan	Bharatha et al.	2010	Advanced CT and MR imaging of brain metastases	Exclude	Review paper	JO, LM	2024-08-20	https://www.scopus.com/inward/record.uri?eid=2-s2.0-78650312071&partnerID=40&md5=5a3bf596c4b956a9556ad5124efa6bfe
428	Rayyan	Barone et al.	2010	Postoperative mortality in cancer patients with preexisting diabetes: Systematic review and meta-analysis	Exclude	Review paper	JO, LM	2024-08-20	https://www.scopus.com/inward/record.uri?eid=2-s2.0-77951608210&doi=10.2337%2fdc09-1721&partnerID=40&md5=51db3ae767473582c7ef2319aa8482f0	10.2337/dc09-1721
429	Rayyan	Bassi et al.	2003	Management of 100 consecutive cases of pancreatic serous cystadenoma: Wait for symptoms and see at imaging or vice versa?	Exclude	Not multimodal prehabilitation	JO, LM	2024-08-22	https://www.scopus.com/inward/record.uri?eid=2-s2.0-0038305811&doi=10.1007%2fs00268-002-6570-7&partnerID=40&md5=81c983103da1496b8e16402ce38d95f1	10.1007/s00268-002-6570-7
430	Rayyan	Domeyer et al.	1981	Inhibition by cyanamide of 4-hydroxycyclophosphamide/aldophosphamide oxidation to carboxyphosphamide	Exclude	wrong population	JO, LM	2024-08-22	https://www.scopus.com/inward/record.uri?eid=2-s2.0-0019513825&doi=10.1016%2f0006-2952%2881%2990224-0&partnerID=40&md5=9610ad9d99b8479acbaee79f33171a29	10.1016/0006-2952(81)90224-0
431	Rayyan	ƒåoƒçek et al.	2012	The impact of lower induction values of 50 Hz external electromagnetic fields on in vitro T lymphocyte adherence capabilities	Exclude	wrong population	JO, LM	2024-08-22	https://www.scopus.com/inward/record.uri?eid=2-s2.0-84860455400&doi=10.3109%2f15368378.2011.630119&partnerID=40&md5=7a99f8359d9609da0da4a3b2a924bd35	10.3109/15368378.2011.630119
432	Rayyan	≈ûahin et al.	2004	Benign lesions underwent radical nephrectomy for renal cancer	Exclude	Not multimodal prehabilitation	JO, LM	2024-08-22	https://www.scopus.com/inward/record.uri?eid=2-s2.0-12344336634&partnerID=40&md5=f992eb11d236659af836338e3cafac1a
433	Rayyan	Zhang et al.	2012	Perioperative immunonutrition for gastrointestinal cancer: A systematic review of randomized controlled trials	Exclude	Review paper	JO, LM	2024-08-22	https://www.scopus.com/inward/record.uri?eid=2-s2.0-84862827353&doi=10.1016%2fj.suronc.2012.01.002&partnerID=40&md5=837c5aed123b379e3754beaa1e6d8afa	10.1016/j.suronc.2012.01.002
434	Rayyan	Ouellette et al.	2004	Evaluation of Charlson-Age Comorbidity Index as predictor of morbidity and mortality in patients with colorectal carcinoma	Exclude	Not multimodal prehabilitation	JO, LM	2024-08-22	https://www.scopus.com/inward/record.uri?eid=2-s2.0-10044257797&doi=10.1016%2fj.gassur.2004.09.045&partnerID=40&md5=d0e0b38c42cbf5107ac854bbac001959	10.1016/j.gassur.2004.09.045
435	Rayyan	Petrov et al.	1998	Current aspects of the diagnosis and treatment of prostatic cancer	Exclude	Commentary	JO, LM	2024-08-22	https://www.scopus.com/inward/record.uri?eid=2-s2.0-0032247334&partnerID=40&md5=b80264149525a6a93558193080c784e2
436	Rayyan	Dall'Oglio et al.	2005	Pathological extension of prostate cancer as defined by Gleason score in biopsy	Exclude	Not multimodal prehabilitation	JO, LM	2024-08-22	https://www.scopus.com/inward/record.uri?eid=2-s2.0-24744467420&doi=10.1590%2fS1677-55382005000400005&partnerID=40&md5=89fe040d56e965d182b8008df8a4de96	10.1590/S1677-55382005000400005
437	Rayyan	Berger et al.	1989	Brain mapping techniques to maximize resection, safety, and seizure control in children with brain tumors	Exclude	wrong population	JO, LM	2024-08-22	https://www.scopus.com/inward/record.uri?eid=2-s2.0-0024343850&doi=10.1227%2f00006123-198911000-00015&partnerID=40&md5=ec6e4f9981c67bc69e7fe683f743db84	10.1227/00006123-198911000-00015
438	Rayyan	Moreira et al.	2008	Reversal of digital clubbing in surgically treated lung cancer patients	Exclude	Not multimodal prehabilitation	JO, LM	2024-08-22	https://www.scopus.com/inward/record.uri?eid=2-s2.0-49449114350&doi=10.1590%2fS1806-37132008000700008&partnerID=40&md5=26786555cbaf4c4f9e9eff78d784fbd8	10.1590/S1806-37132008000700008
439	Rayyan	Dilber et al.	2007	The relationship between shoulder pain and damage to the cervical plexus following neck dissection	Exclude	Not multimodal prehabilitation	JO, LM	2024-08-22	https://www.scopus.com/inward/record.uri?eid=2-s2.0-34848864556&doi=10.1007%2fs00405-007-0357-2&partnerID=40&md5=60746cba21a3488e4792a103c3042bee	10.1007/s00405-007-0357-2
440	Rayyan	Caumo et al.	2002	Preoperative predictors of moderate to intense acute postoperative pain in patients undergoing abdominal surgery	Exclude	Not multimodal prehabilitation	JO, LM	2024-08-22	https://www.scopus.com/inward/record.uri?eid=2-s2.0-0036850926&doi=10.1034%2fj.1399-6576.2002.461015.x&partnerID=40&md5=09b76d657a903a6cdbe155c7d5dbf1e0	10.1034/j.1399-6576.2002.461015.x
441	Rayyan	Jost	1997	Recommendations for screening in individuals with normal and elevated risk for cervical, breast, colon, prostate, and lung cancer	Exclude	wrong population	JO, LM	2024-08-23	https://www.scopus.com/inward/record.uri?eid=2-s2.0-0031203754&partnerID=40&md5=6f2739080a27c5ef501185a56f93c81b
442	Rayyan	Suen et al.	2007	Sensation recovery improved by great auricular nerve preservation in parotidectomy: A prospective double-blind study	Exclude	Not multimodal prehabilitation	JO, LM	2024-08-23	https://www.scopus.com/inward/record.uri?eid=2-s2.0-34248160024&doi=10.1111%2fj.1445-2197.2007.04064.x&partnerID=40&md5=7ef427a8aa6d59940ba77865bb9eee36	10.1111/j.1445-2197.2007.04064.x
443	Rayyan	De Candia et al.	2002	Sonographic findings in glomus tympanicum tumor	Exclude	No primary data,Not multimodal prehabilitation	JO, LM	2024-08-23	https://www.scopus.com/inward/record.uri?eid=2-s2.0-0036240758&doi=10.1002%2fjcu.10058&partnerID=40&md5=3b13903548de426a68d184ff625afb9d	10.1002/jcu.10058
444	Rayyan	Rodr√≠guez-Vigil et al.	2006	Positron Emission Tomography/Computed Tomography in the Management of Hodgkin's Disease and Non-Hodgkin's Lymphoma	Exclude	Review paper	JO, LM	2024-08-23	https://www.scopus.com/inward/record.uri?eid=2-s2.0-33745256788&doi=10.1067%2fj.cpradiol.2006.02.001&partnerID=40&md5=51b9f14d3f21eb209fa5db14d67464d2	10.1067/j.cpradiol.2006.02.001
445	Rayyan	Bumm et al.	2007	Impact of multidisciplinary tumor boards on diagnosis and treatment of esophageal cancer	Exclude	Not multimodal prehabilitation	JO, LM	2024-08-23	https://www.scopus.com/inward/record.uri?eid=2-s2.0-34547135925&doi=10.1007%2fs10353-007-0333-5&partnerID=40&md5=f649e28e121dd95379fb8151f835c9dd	10.1007/s10353-007-0333-5
446	Rayyan	Gunes et al.	2012	Nature of lesions undergoing radical nephrectomy for renal cancer	Exclude	Not multimodal prehabilitation	JO, LM	2024-08-23	https://www.scopus.com/inward/record.uri?eid=2-s2.0-84874005573&doi=10.7314%2fAPJCP.2012.13.8.4399&partnerID=40&md5=dcc6e5706456463d7134e88e76760e10	10.7314/APJCP.2012.13.8.4399
447	Rayyan	Yang et al.	2008	On error propagation of the ultrasound-guided robot for liver cancer coagulation therapy	Exclude	No primary data	JO, LM	2024-08-23	https://www.scopus.com/inward/record.uri?eid=2-s2.0-55149085697&partnerID=40&md5=a49e8151e7b3f9dea5362f1db4fed416
448	Rayyan	Lepage et al.	2005	Anaesthesia and prostate surgery	Exclude	Review paper	JO, LM	2024-08-23	https://www.scopus.com/inward/record.uri?eid=2-s2.0-17144431331&doi=10.1016%2fj.annfar.2005.01.019&partnerID=40&md5=63e3decd42f82179d1332bd953a68b6a	10.1016/j.annfar.2005.01.019
449	Rayyan	Reed et al.	1995	Peripheral nerve tumors. Large neurofibroma of the foot.	Exclude	Not multimodal prehabilitation	JO, LM	2024-08-23	https://www.scopus.com/inward/record.uri?eid=2-s2.0-0029393926&doi=10.7547%2f87507315-85-10-552&partnerID=40&md5=736f1d614b9831029ed3fd160ede596e	10.7547/87507315-85-10-552
450	Rayyan	Khan et al.	2010	Morphological predictors of nipple areola involvement in malignant breast tumors	Exclude	Not multimodal prehabilitation	JO, LM	2024-08-23	https://www.scopus.com/inward/record.uri?eid=2-s2.0-77953943527&doi=10.4103%2f0377-4929.64329&partnerID=40&md5=08c014cde87ebd52edf498ac1af85fe4	10.4103/0377-4929.64329
451	Rayyan	Ryzenman et al.	2004	Patient Perception of Comorbid Conditions after Acoustic Neuroma Management: Survey Results from the Acoustic Neuroma Association	Exclude	Not multimodal prehabilitation	JO, LM	2024-08-23	https://www.scopus.com/inward/record.uri?eid=2-s2.0-2442609924&doi=10.1097%2f00005537-200405000-00005&partnerID=40&md5=b0af21b3782c9e7c84f5534451750842	10.1097/00005537-200405000-00005
452	Rayyan	Mercer et al.	1981	Failure of Estradiol Immunofluorescence in MCF-7 Breast Cancer Cells to Detect Estrogen Receptors	Exclude	Not multimodal prehabilitation	JO, LM	2024-08-23	https://www.scopus.com/inward/record.uri?eid=2-s2.0-0019808987&partnerID=40&md5=4dc4d9f2c695d8c00fc588b790d13eeb
453	Rayyan	Magnusson et al.	2011	'PREHAB': Vestibular prehabilitation to ameliorate the effect of a sudden vestibular loss	Exclude	Not multimodal prehabilitation	JO, LM	2024-08-23	https://www.scopus.com/inward/record.uri?eid=2-s2.0-80155156000&doi=10.3233%2fNRE-2011-0689&partnerID=40&md5=23692cf6bf6f024a41e951f2679e5e62	10.3233/NRE-2011-0689
454	Rayyan	Ming et al.	1998	A hemodynamic and imaging study on compensatory collateral cerebral blood crossflow after resection of carotid bifurcation	Exclude	Not multimodal prehabilitation	JO, LM	2024-08-25	https://www.scopus.com/inward/record.uri?eid=2-s2.0-0031669918&partnerID=40&md5=66bbaba57945d6f36c6a222fce191b14
455	Rayyan	Applebaum et al.	2012	Factors associated with attrition from a randomized controlled trial of meaning-centered group psychotherapy for patients with advanced cancer	Exclude	Not multimodal prehabilitation	JO, LM	2024-08-25	https://www.scopus.com/inward/record.uri?eid=2-s2.0-84868579260&doi=10.1002%2fpon.2013&partnerID=40&md5=b5efa2bb3277b7cb00eb5532730fd8d8	10.1002/pon.2013
456	Rayyan	Delaini	2005	Rectal cancer: New frontiers in diagnosis, treatment and rehabilitation	Exclude	Book	JO, LM	2024-08-25	https://www.scopus.com/inward/record.uri?eid=2-s2.0-84892088552&doi=10.1007%2fb137822&partnerID=40&md5=2ae99b2a5f6160787c4f3c88cb934479	10.1007/b137822
457	Rayyan	Bret-Dibat et al.	1997	Systemic capsaicin pretreatment fails to block the decrease in food- motivated behavior induced by lipopolysaccharide and interleukin-1Œ≤	Exclude	Not multimodal prehabilitation	JO, LM	2024-08-25	https://www.scopus.com/inward/record.uri?eid=2-s2.0-0030912764&doi=10.1016%2fS0361-9230%2896%2900370-X&partnerID=40&md5=d5df874b942339020b85424da7d95b8b	10.1016/S0361-9230(96)00370-X
458	Rayyan	Inoue et al.	2013	Prevention of postoperative pulmonary complications through intensive preoperative respiratory rehabilitation in patients with esophageal cancer	Exclude	Not multimodal prehabilitation	JO, LM	2024-08-25	https://www.scopus.com/inward/record.uri?eid=2-s2.0-84872148584&doi=10.1111%2fj.1442-2050.2012.01336.x&partnerID=40&md5=624183caf430ea5059d80aa3eca46dfa	10.1111/j.1442-2050.2012.01336.x
459	Rayyan	Lima et al.	2010	Olfactory Mucosal Autografts and Rehabilitation for Chronic Traumatic Spinal Cord Injury	Exclude	wrong population	JO, LM	2024-08-25	https://www.scopus.com/inward/record.uri?eid=2-s2.0-77649212204&doi=10.1177%2f1545968309347685&partnerID=40&md5=42ccf17d1b5586d81cee0560b11e4028	10.1177/1545968309347685
460	Rayyan	Canda et al.	2005	Intraoperative organ injuries seen during the surgical management of kidney tumors	Exclude	Not multimodal prehabilitation	JO, LM	2024-08-25	https://www.scopus.com/inward/record.uri?eid=2-s2.0-28244502067&partnerID=40&md5=192172b4e1360a9c703513de91e83865
461	Rayyan	Liu	1995	Aneurysm of the extracranial carotid artery. A report of 3 cases	Exclude	Not multimodal prehabilitation	JO, LM	2024-08-25	https://www.scopus.com/inward/record.uri?eid=2-s2.0-0028817568&partnerID=40&md5=b8dc5d705467dd9563e49108efc741c1
462	Rayyan	Laktionov	1977	Rehabilitation of patients with lung cancer after surgical treatment	Exclude	Not multimodal prehabilitation	JO, LM	2024-08-25	https://www.scopus.com/inward/record.uri?eid=2-s2.0-0017621027&partnerID=40&md5=6063187559871311715ea53711aef2ac
463	Rayyan	Ghazi A et al.	2021	Utilizing 3D Printing and Hydrogel Casting for the Development of Patient-Specific Rehearsal Platforms for Robotic Assisted Partial Nephrectomies.	Exclude	Not multimodal prehabilitation	JO, LM	2024-08-25	https://pubmed.ncbi.nlm.nih.gov/33129872/	10.1016/j.urology.2020.10.023
464	Rayyan	Liu R et al.	2019	Differentiation of testicular seminoma and nonseminomatous germ cell tumor on magnetic resonance imaging.	Exclude	Not multimodal prehabilitation	JO, LM	2024-08-27	https://pubmed.ncbi.nlm.nih.gov/31702681/	10.1097/MD.0000000000017937
465	Rayyan	Dierker D et al.	2017	Resting-state Functional Magnetic Resonance Imaging in Presurgical Functional Mapping: Sensorimotor Localization.	Exclude	Not multimodal prehabilitation	JO, LM	2024-08-27	https://pubmed.ncbi.nlm.nih.gov/28985933/	10.1016/j.nic.2017.06.011
466	Rayyan	Marsh Rde W et al.	2012	Comprehensive review of the diagnosis and treatment of biliary tract cancer 2012. Part II: multidisciplinary management.	Exclude	Review paper	JO, LM	2024-08-27	https://pubmed.ncbi.nlm.nih.gov/22488601/	10.1002/jso.23027
467	Rayyan	Liu YQ et al.	2020	Preoperative vascular heterogeneity and aggressiveness assessment of pituitary macroadenoma based on dynamic contrast-enhanced MRI texture analysis.	Exclude	Not multimodal prehabilitation	JO, LM	2024-08-27	https://pubmed.ncbi.nlm.nih.gov/32593076/	10.1016/j.ejrad.2020.109125
468	Rayyan	Winter M et al.	2015	Beyond conventional pathology: towards preoperative and intraoperative lymph node staging.	Exclude	Review paper	JO, LM	2024-08-27	https://pubmed.ncbi.nlm.nih.gov/24469881/	10.1002/ijc.28742
469	Rayyan	Wong P et al.	2014	Spatial and volumetric changes of retroperitoneal sarcomas during pre-operative radiotherapy.	Exclude	Not multimodal prehabilitation	JO, LM	2024-08-27	https://pubmed.ncbi.nlm.nih.gov/25150633/	10.1016/j.radonc.2014.08.004
470	Rayyan	Taniƒá M et al.	2018	Molecular signature of response to preoperative radiotherapy in locally advanced breast cancer.	Exclude	Not multimodal prehabilitation	JO, LM	2024-08-27	https://pubmed.ncbi.nlm.nih.gov/30285791/	10.1186/s13014-018-1129-4
471	Rayyan	Urban MJ et al.	2020	Implementation of Preoperative Screening Protocols in Otolaryngology During the COVID-19 Pandemic.	Exclude	Not multimodal prehabilitation	JO, LM	2024-08-27	https://pubmed.ncbi.nlm.nih.gov/32452746/	10.1177/0194599820931041
472	Rayyan	Huang XZ et al.	2019	Preoperative Anemia or Low Hemoglobin Predicts Poor Prognosis in Gastric Cancer Patients: A Meta-Analysis.	Exclude	Review paper	JO, LM	2024-08-27	https://pubmed.ncbi.nlm.nih.gov/30719182/	10.1155/2019/7606128
473	Rayyan	Bowles H et al.	2017	Radioguided surgery and the GOSTT concept: From pre-operative image and intraoperative navigation to image-assisted excision.	Exclude	Commentary	JO, LM	2024-08-29	https://pubmed.ncbi.nlm.nih.gov/27793632/	10.1016/j.remn.2016.09.004
474	Rayyan	Lentschener C et al.	2002	Anaesthesia for elective liver resection: some points should be revisited.	Exclude	Commentary	JO, LM	2024-08-29	https://pubmed.ncbi.nlm.nih.gov/12442926/	10.1017/s0265021502001266
475	Rayyan	Dicpinigaitis AJ et al.	2021	Evaluating the Impact of Neurosurgical Educational Interventions on Patient Knowledge and Satisfaction: A Systematic Review of the Literature.	Exclude	Review paper	JO, LM	2024-08-29	https://pubmed.ncbi.nlm.nih.gov/33276172/	10.1016/j.wneu.2020.11.144
476	Rayyan	Ghanadi K et al.	2019	Pre-operative laparoscopic staging of gastric cancer in patients who are candidates for neo-adjuvant chemotherapy: A Cross Sectional Study.	Exclude	Not multimodal prehabilitation	JO, LM	2024-08-29	https://pubmed.ncbi.nlm.nih.gov/31005946/	10.1515/bmc-2019-0008
477	Rayyan	Ngan SY	2001	Optimising treatment for resectable rectal cancer: is preoperative therapy beneficial?	Exclude	Review paper	JO, LM	2024-08-29	https://pubmed.ncbi.nlm.nih.gov/11346129/	10.2165/00002512-200118020-00001
478	Rayyan	Unknown	2002	NIH state-of-the-science statement on endoscopic retrograde cholangiopancreatography (ERCP) for diagnosis and therapy.	Exclude	Consensus statement	JO, LM	2024-08-29	https://pubmed.ncbi.nlm.nih.gov/14768653/
479	Rayyan	Lecointre L et al.	2021	Artificial intelligence-based radiomics models in endometrial cancer: A systematic review.	Exclude	Review paper	JO, LM	2024-08-29	https://pubmed.ncbi.nlm.nih.gov/34183201/	10.1016/j.ejso.2021.06.023
480	Rayyan	Croome KP et al.	2010	Preoperative staging of cancer of the pancreatic head: is there room for improvement?	Exclude	Not multimodal prehabilitation	JO, LM	2024-08-29	https://pubmed.ncbi.nlm.nih.gov/20507789/
481	Rayyan	Chou SS et al.	2021	Preoperative Breast MRI for Newly Diagnosed Ductal Carcinoma in Situ: Imaging Features and Performance in a Multicenter Setting (ECOG-ACRIN E4112 Trial).	Exclude	Not multimodal prehabilitation	JO, LM	2024-08-29	https://pubmed.ncbi.nlm.nih.gov/34342501/	10.1148/radiol.2021204743
482	Rayyan	Kim GR et al.	2018	Preoperative Axillary US in Early-Stage Breast Cancer: Potential to Prevent Unnecessary Axillary Lymph Node Dissection.	Exclude	Not multimodal prehabilitation	JO, LM	2024-08-29	https://pubmed.ncbi.nlm.nih.gov/29558291/	10.1148/radiol.2018171987
483	Rayyan	Zhang Y et al.	2021	Clinical significance of immunohistochemistry to detect BRAF V600E mutant protein in thyroid tissues.	Exclude	Not multimodal prehabilitation	JO, LM	2024-08-29	https://pubmed.ncbi.nlm.nih.gov/33879712/	10.1097/MD.0000000000025566
484	Rayyan	Wen MC et al.	2020	Smartphone education improves embarrassment, bowel preparation, and satisfaction with care in patients receiving colonoscopy: A randomized controlled trail.	Exclude	wrong population	JO, LM	2024-08-29	https://pubmed.ncbi.nlm.nih.gov/33181675/	10.1097/MD.0000000000023102
485	Rayyan	Wang Y et al.	2020	CT radiomics nomogram for the preoperative prediction of lymph node metastasis in gastric cancer.	Exclude	Not multimodal prehabilitation	JO, LM	2024-08-29	https://pubmed.ncbi.nlm.nih.gov/31468157/	10.1007/s00330-019-06398-z
486	Rayyan	Karamad SP et al.	2023	Evaluating the Effect of Preoperative Provision of Information on Salivary Cortisol in Patients Undergoing Breast Cancer Surgery: A Randomized Controlled Study.	Exclude	Not multimodal prehabilitation	JO, LM	2024-08-31	https://pubmed.ncbi.nlm.nih.gov/35908980/	10.1016/j.jopan.2022.05.076
487	Rayyan	Zhong X et al.	2021	A genomic-clinicopathologic Nomogram for the preoperative prediction of lymph node metastasis in gastric cancer.	Exclude	Not multimodal prehabilitation	JO, LM	2024-08-31	https://pubmed.ncbi.nlm.nih.gov/33892676/	10.1186/s12885-021-08203-x
488	Rayyan	Koz√°rov√° A et al.	2018	The Value of High-frequency 20 MHz Ultrasonography for Preoperative Measurement of Cutaneous Melanoma Thickness.	Exclude	Not multimodal prehabilitation	JO, LM	2024-08-31	https://pubmed.ncbi.nlm.nih.gov/29782294/
489	Rayyan	Wang Y et al.	2020	Potential value of CT radiomics in the distinction of intestinal-type gastric adenocarcinomas.	Exclude	Not multimodal prehabilitation	JO, LM	2024-08-31	https://pubmed.ncbi.nlm.nih.gov/32020404/	10.1007/s00330-019-06629-3
490	Rayyan	Chesnut GT et al.	2021	Electronic Rapid Fitness Assessment Identifies Factors Associated with Adverse Early Postoperative Outcomes following Radical Cystectomy.	Exclude	Not multimodal prehabilitation	JO, LM	2024-08-31	https://pubmed.ncbi.nlm.nih.gov/32897772/	10.1097/JU.0000000000001360
491	Rayyan	Moul JW et al.	2002	Molecular markers in prostate cancer: the role in preoperative staging.	Exclude	Not multimodal prehabilitation	JO, LM	2024-08-31	https://pubmed.ncbi.nlm.nih.gov/15046712/	10.3816/cgc.2002.n.006
492	Rayyan	Grenda TR et al.	2020	Transitioning a Surgery Practice to Telehealth During COVID-19.	Exclude	Not multimodal prehabilitation	JO, LM	2024-08-31	https://pubmed.ncbi.nlm.nih.gov/32675529/	10.1097/SLA.0000000000004008
493	Rayyan	Inoue D et al.	2021	A nationwide web-based survey of oncologic surgeons to clarify the current status of preoperative assessment for elderly cancer surgery patients in Japan.	Exclude	Not multimodal prehabilitation	JO, LM	2024-08-31	https://pubmed.ncbi.nlm.nih.gov/34815510/	10.1038/s41598-021-02319-7
494	Rayyan	Sardhara J et al.	2020	Postoperative Tinnitus after Vestibular Schwannoma Surgery: A Neglected Entity.	Exclude	Not multimodal prehabilitation	JO, LM	2024-09-02	https://pubmed.ncbi.nlm.nih.gov/32189700/	10.4103/0028-3886.280639
495	Rayyan	Skandarajah AR et al.	2006	Preoperative loco-regional imaging in rectal cancer.	Exclude	Review paper	JO, LM	2024-09-02	https://pubmed.ncbi.nlm.nih.gov/16768778/	10.1111/j.1445-2197.2006.03744.x
496	Rayyan	Castro-Po√ßas F et al.	2018	3D echoendoscopy and miniprobes for rectal cancer staging.	Exclude	Not multimodal prehabilitation	JO, LM	2024-09-02	https://pubmed.ncbi.nlm.nih.gov/29320861/	10.17235/reed.2018.4453/2016
497	Rayyan	Hong SB et al.	2018	Pancreatic Cancer CT: Prediction of Resectability according to NCCN Criteria.	Exclude	Not multimodal prehabilitation	JO, LM	2024-09-02	https://pubmed.ncbi.nlm.nih.gov/30251929/	10.1148/radiol.2018180628
498	Rayyan	Amin D et al.	2020	Metformin Effects on FOXP3(+) and CD8(+) T Cell Infiltrates of Head and Neck Squamous Cell Carcinoma.	Exclude	Not multimodal prehabilitation	JO, LM	2024-09-02	https://pubmed.ncbi.nlm.nih.gov/31593308/	10.1002/lary.28336
499	Rayyan	Young P et al.	2012	Preoperative breast MRI in early-stage breast cancer.	Exclude	Not multimodal prehabilitation	JO, LM	2024-09-02	https://pubmed.ncbi.nlm.nih.gov/22923237/	10.1007/s10549-012-2207-1
500	Rayyan	Li C et al.	2021	Utility of Volumetric Metabolic Parameters on Preoperative FDG PET/CT for Predicting Tumor Lymphovascular Invasion in Non-Small Cell Lung Cancer.	Exclude	Not multimodal prehabilitation	JO, LM	2024-09-02	https://pubmed.ncbi.nlm.nih.gov/33978465/	10.2214/AJR.21.25814
501	Rayyan	Shoag JE et al.	2020	Impact of prebiopsy magnetic resonance imaging on biopsy and radical prostatectomy grade concordance.	Exclude	Not multimodal prehabilitation	JO, LM	2024-09-02	https://pubmed.ncbi.nlm.nih.gov/32320063/	10.1002/cncr.32821
502	Rayyan	Plana MN et al.	2012	Magnetic resonance imaging in the preoperative assessment of patients with primary breast cancer: systematic review of diagnostic accuracy and meta-analysis.	Exclude	Review paper	JO, LM	2024-09-02	https://pubmed.ncbi.nlm.nih.gov/21847541/	10.1007/s00330-011-2238-8
503	Rayyan	Ma J et al.	2016	Preoperative Visualization of Cranial Nerves in Skull Base Tumor Surgery Using Diffusion Tensor Imaging Technology.	Exclude	Not multimodal prehabilitation	JO, LM	2024-09-05	https://pubmed.ncbi.nlm.nih.gov/27476917/	10.5137/1019-5149.JTN.13655-14.1
504	Rayyan	Schmitz AMT et al.	2017	Preoperative indication for systemic therapy extended to patients with early-stage breast cancer using multiparametric 7-tesla breast MRI.	Exclude	Not multimodal prehabilitation	JO, LM	2024-09-05	https://pubmed.ncbi.nlm.nih.gov/28949967/	10.1371/journal.pone.0183855
505	Rayyan	van Heerden J et al.	2014	Functional MRI in clinical practice: a pictorial essay.	Exclude	Review paper	JO, LM	2024-09-05	https://pubmed.ncbi.nlm.nih.gov/24580984/	10.1111/1754-9485.12158
506	Rayyan	Bund C et al.	2018	Pre- and post-surgery MRSI predictive value in adult oligodendroglioma prognosis.	Exclude	Not multimodal prehabilitation	JO, LM	2024-09-05	https://pubmed.ncbi.nlm.nih.gov/29902567/	10.1016/j.mri.2018.06.007
507	Rayyan	Schoening WN et al.	2015	[Preoperative imaging/operation planning for liver surgery].	Exclude	Review paper	JO, LM	2024-09-05	https://pubmed.ncbi.nlm.nih.gov/26606924/	10.1007/s00104-015-0107-8
508	Rayyan	Diao P et al.	2018	Preoperative systemic immune-inflammation index predicts prognosis of patients with oral squamous cell carcinoma after curative resection.	Exclude	Not multimodal prehabilitation	JO, LM	2024-09-05	https://pubmed.ncbi.nlm.nih.gov/30563540/	10.1186/s12967-018-1742-x
509	Rayyan	Finley DJ et al.	2021	Potential effectiveness of a surgeon-delivered exercise prescription and an activity tracker on pre-operative exercise adherence and aerobic capacity of lung cancer patients.	Exclude	Not multimodal prehabilitation	JO, LM	2024-09-05	https://pubmed.ncbi.nlm.nih.gov/33813267/	10.1016/j.suronc.2021.101525
510	Rayyan	Largo RD et al.	2018	Updates in Head and Neck Reconstruction.	Exclude	Commentary	JO, LM	2024-09-05	https://pubmed.ncbi.nlm.nih.gov/29068896/	10.1097/PRS.0000000000004070
511	Rayyan	Orr JW Jr et al.	2001	Endometrial cancer: is surgical staging necessary?	Exclude	Commentary	JO, LM	2024-09-05	https://pubmed.ncbi.nlm.nih.gov/11555722/	10.1097/00001622-200109000-00017
512	Rayyan	Chandrashekhara SH et al.	2011	Pre-operative evaluation of peritoneal deposits using multidetector computed tomography in ovarian cancer.	Exclude	Not multimodal prehabilitation	JO, LM	2024-09-05	https://pubmed.ncbi.nlm.nih.gov/20858663/	10.1259/bjr/87415692
513	Rayyan	Bae MS et al.	2017	Preoperative MR Imaging in Women with Breast Cancer Detected at Screening US.	Exclude	Not multimodal prehabilitation	JO, LM	2024-09-05	https://pubmed.ncbi.nlm.nih.gov/27715656/	10.1148/radiol.2016160706
514	Rayyan	Hamoud Al-Tamimi MS et al.	2015	Alpha shape theory for 3D visualization and volumetric measurement of brain tumor progression using magnetic resonance images.	Exclude	Commentary	JO, LM	2024-09-05	https://pubmed.ncbi.nlm.nih.gov/25865822/	10.1016/j.mri.2015.03.008
515	Rayyan	Li L et al.	2018	[Assessment of psychological status of inpatients with head and neck cancer before surgery].	Exclude	Not multimodal prehabilitation	JO, LM	2024-09-05	https://pubmed.ncbi.nlm.nih.gov/29365375/	10.3760/cma.j.issn.1673-0860.2018.01.005
516	Rayyan	Luna LP et al.	2021	Can Preoperative Mapping with Functional MRI Reduce Morbidity in Brain Tumor Resection? A Systematic Review and Meta-Analysis of 68 Observational Studies.	Exclude	Review paper	JO, LM	2024-09-07	https://pubmed.ncbi.nlm.nih.gov/34060940/	10.1148/radiol.2021204723
517	Rayyan	Prisman E et al.	2014	Value of preoperative mandibular plating in reconstruction of the mandible.	Exclude	Not multimodal prehabilitation	JO, LM	2024-09-07	https://pubmed.ncbi.nlm.nih.gov/23720142/	10.1002/hed.23382
518	Rayyan	Povey M et al.	2021	Evaluating the potential utility of three-dimensional printed models in preoperative planning and patient consent in gastrointestinal cancer surgery.	Exclude	Not multimodal prehabilitation	JO, LM	2024-09-07	https://pubmed.ncbi.nlm.nih.gov/34464578/	10.1308/rcsann.2020.7102
519	Rayyan	Li P et al.	2013	Biomarkers screening between preoperative and postoperative patients in pancreatic cancer.	Exclude	Not multimodal prehabilitation	JO, LM	2024-09-07	https://pubmed.ncbi.nlm.nih.gov/23991970/	10.7314/apjcp.2013.14.7.4161
520	Rayyan	Sardari Nia P et al.	2019	Interactive 3D Reconstruction of Pulmonary Anatomy for Preoperative Planning, Virtual Simulation, and Intraoperative Guiding in Video-Assisted Thoracoscopic Lung Surgery.	Exclude	Not multimodal prehabilitation	JO, LM	2024-09-07	https://pubmed.ncbi.nlm.nih.gov/30848710/	10.1177/1556984519826321
521	Rayyan	Zhang Y et al.	2017	Preoperative Prediction of Location and Shape of Facial Nerve in Patients with Large Vestibular Schwannomas Using Diffusion Tensor Imaging-Based Fiber Tracking.	Exclude	Not multimodal prehabilitation	JO, LM	2024-09-07	https://pubmed.ncbi.nlm.nih.gov/27915063/	10.1016/j.wneu.2016.11.110
522	Rayyan	Dilley J et al.	2018	Current and Future Use of Radiological Images in the Management of Gynecological Malignancies - A Survey of Practice in the UK.	Exclude	Not multimodal prehabilitation	JO, LM	2024-09-07	https://pubmed.ncbi.nlm.nih.gov/30275212/	10.21873/anticanres.12929
523	Rayyan	Maupoey Ib√°√±ez J et al.	2019	Accuracy of CT colonography in the preoperative staging of colon cancer: a prospective study of 217 patients.	Exclude	Not multimodal prehabilitation	JO, LM	2024-09-07	https://pubmed.ncbi.nlm.nih.gov/31161677/	10.1111/codi.14724
524	Rayyan	An T et al.	2021	Pathological characteristics and risk stratification in patients with stage I endometrial cancer: utility of apparent diffusion coefficient histogram analysis.	Exclude	Not multimodal prehabilitation	JO, LM	2024-09-08	https://pubmed.ncbi.nlm.nih.gov/34233478/	10.1259/bjr.20210151
525	Rayyan	Look K	2002	Stage I-II endometrial adenocarcinoma evolution of therapeutic paradigms: the role of surgery and adjuvant radiation.	Exclude	Review paper	JO, LM	2024-09-08	https://pubmed.ncbi.nlm.nih.gov/12060444/	10.1046/j.1525-1438.2002.01119.x
526	Rayyan	Dimou S et al.	2013	A systematic review of functional magnetic resonance imaging and diffusion tensor imaging modalities used in presurgical planning of brain tumour resection.	Exclude	Review paper	JO, LM	2024-09-08	https://pubmed.ncbi.nlm.nih.gov/23187966/	10.1007/s10143-012-0436-8
527	Rayyan	Fern√°ndez Canedo I et al.	2013	Preoperative 15-MHz ultrasound assessment of tumor thickness in malignant melanoma.	Exclude	Not multimodal prehabilitation	JO, LM	2024-09-08	https://pubmed.ncbi.nlm.nih.gov/22938997/	10.1016/j.ad.2012.06.007
528	Rayyan	Enriquez L et al.	2009	Role of MRI in breast cancer management.	Exclude	Review paper	JO, LM	2024-09-08	https://pubmed.ncbi.nlm.nih.gov/19726557/	10.3949/ccjm.76a.06043
529	Rayyan	Munck F et al.	2020	Multicentre study of the risk of invasive cancer and use of sentinel node biopsy in women with a preoperative diagnosis of ductal carcinoma in situ.	Exclude	Not multimodal prehabilitation	JO, LM	2024-09-08	https://pubmed.ncbi.nlm.nih.gov/31823362/	10.1002/bjs.11377
530	Rayyan	Argiris G et al.	2020	Neurosurgical lesions to sensorimotor cortex do not impair action verb processing.	Exclude	wrong population	JO, LM	2024-09-08	https://pubmed.ncbi.nlm.nih.gov/31949237/	10.1038/s41598-019-57361-3
531	Rayyan	Sosna J et al.	2003	Computed tomography colonography (virtual colonoscopy): update on technique, applications, and future developments.	Exclude	Review paper	JO, LM	2024-09-08	https://pubmed.ncbi.nlm.nih.gov/12931290/
532	Rayyan	Ueno Y et al.	2017	Endometrial Carcinoma: MR Imaging-based Texture Model for Preoperative Risk Stratification-A Preliminary Analysis.	Exclude	Not multimodal prehabilitation	JO, LM	2024-09-09	https://pubmed.ncbi.nlm.nih.gov/28493790/	10.1148/radiol.2017161950
533	Rayyan	Gregorio LL et al.	2019	Expanding the limits of endoscopic intraorbital tumor resection using 3-dimensional reconstruction.	Exclude	Not multimodal prehabilitation	JO, LM	2024-09-09	https://pubmed.ncbi.nlm.nih.gov/29337012/	10.1016/j.bjorl.2017.11.010
534	Rayyan	Kim JH et al.	2019	Preoperative localization of the sensorimotor cortex and measurement of tumor perfusion in a single acquisition using ASL technique.	Exclude	Not multimodal prehabilitation	JO, LM	2024-09-09	https://pubmed.ncbi.nlm.nih.gov/30391311/	10.1016/j.jocn.2018.10.098
535	Rayyan	Heidenreich A et al.	2004	Preoperative imaging in renal cell cancer.	Exclude	Review paper	JO, LM	2024-09-09	https://pubmed.ncbi.nlm.nih.gov/15290202/	10.1007/s00345-004-0411-2
536	Rayyan	Rigiroli F et al.	2021	CT Radiomic Features of Superior Mesenteric Artery Involvement in Pancreatic Ductal Adenocarcinoma: A Pilot Study.	Exclude	Not multimodal prehabilitation	JO, LM	2024-09-09	https://pubmed.ncbi.nlm.nih.gov/34491129/	10.1148/radiol.2021210699
537	Rayyan	Lin G	2017	[Standardized development of transanal endoscopic microsurgery].	Exclude	Commentary	JO, LM	2024-09-09	https://pubmed.ncbi.nlm.nih.gov/28836241/
538	Rayyan	Aldawoodi NN et al.	2021	A Retrospective Analysis of Patients Undergoing Telemedicine Evaluation in the PreAnesthesia Testing Clinic at H. Lee Moffitt Cancer Center.	Exclude	Not multimodal prehabilitation	JO, LM	2024-09-09	https://pubmed.ncbi.nlm.nih.gov/34644199/	10.1177/10732748211044347
539	Rayyan	G√ºrakar A et al.	2010	The application of SpyScope¬Æ technology in evaluation of pre and post liver transplant biliary problems.	Exclude	Not multimodal prehabilitation	JO, LM	2024-09-09	https://pubmed.ncbi.nlm.nih.gov/21331998/	10.4318/tjg.2010.0131
540	Rayyan	Pfannenberg C et al.	2012	[State-of-the-art imaging of peritoneal carcinomatosis].	Exclude	Review paper	JO, LM	2024-09-09	https://pubmed.ncbi.nlm.nih.gov/22198834/	10.1055/s-0031-1281979
541	Rayyan	Zhang W et al.	2020	Comparison of effect between nasobiliary drainage and biliary stenting in malignant biliary obstruction: a systematic review and updated meta-analysis.	Exclude	Review paper	JO, LM	2024-09-10	https://pubmed.ncbi.nlm.nih.gov/32276634/	10.1186/s12957-020-01848-1
542	Rayyan	Romano A et al.	2009	Pre-surgical planning and MR-tractography utility in brain tumour resection.	Exclude	Not multimodal prehabilitation	JO, LM	2024-09-10	https://pubmed.ncbi.nlm.nih.gov/19533147/	10.1007/s00330-009-1483-6
543	Rayyan	Engelhard HH	2001	Progress in the diagnosis and treatment of patients with meningiomas. Part I: diagnostic imaging, preoperative embolization.	Exclude	Review paper	JO, LM	2024-09-10	https://pubmed.ncbi.nlm.nih.gov/11301090/	10.1016/s0090-3019(01)00349-4
544	Rayyan	Vidal-Sicart S et al.	2018	From interventionist imaging to intraoperative guidance: New perspectives by combining advanced tools and navigation with radio-guided surgery.	Exclude	Review paper	JO, LM	2024-09-10	https://pubmed.ncbi.nlm.nih.gov/28780044/	10.1016/j.remn.2017.06.004
545	Rayyan	Huang C et al.	2017	Predictors and mechanisms of epilepsy occurrence in cerebral gliomas: What to look for in clinicopathology.	Exclude	Not multimodal prehabilitation	JO, LM	2024-09-10	https://pubmed.ncbi.nlm.nih.gov/28087392/	10.1016/j.yexmp.2017.01.005
546	Rayyan	Toto JM et al.	2015	Improved operative efficiency of free fibula flap mandible reconstruction with patient-specific, computer-guided preoperative planning.	Exclude	Not multimodal prehabilitation	JO, LM	2024-09-10	https://pubmed.ncbi.nlm.nih.gov/24954814/	10.1002/hed.23815
547	Rayyan	Huang C et al.	2021	Web-Based Ultrasonic Nomogram Predicts Preoperative Central Lymph Node Metastasis of cN0 Papillary Thyroid Microcarcinoma.	Exclude	Not multimodal prehabilitation	JO, LM	2024-09-10	https://pubmed.ncbi.nlm.nih.gov/34557165/	10.3389/fendo.2021.734900
548	Rayyan	Timocin G et al.	2020	Relationships of Language Lateralization with Diffusion Tensor Imaging Metrics of Corpus Callosum, Tumor Grade, and Tumors Distance to Language-Eloquent Areas in Glial Neoplasms.	Exclude	Not multimodal prehabilitation	JO, LM	2024-09-10	https://pubmed.ncbi.nlm.nih.gov/33196603/	10.1097/RCT.0000000000001103
549	Rayyan	Du L et al.	2017	The diagnostic value of multimodality MRI in endometrial carcinoma staging.	Exclude	Not multimodal prehabilitation	JO, LM	2024-09-10	https://pubmed.ncbi.nlm.nih.gov/28273727/	10.1177/0284185116669871
550	Rayyan	Kang M et al.	2014	Pre- and post-operative nomograms to predict recurrence-free probability in korean men with clinically localized prostate cancer.	Exclude	Not multimodal prehabilitation	JO, LM	2024-09-10	https://pubmed.ncbi.nlm.nih.gov/24936784/	10.1371/journal.pone.0100053
551	Rayyan	Hermanek P et al.	2004	Pre-operative radiotherapy for rectal carcinoma? Has the case really been made for short course pre-operative radiotherapy if surgical standards for rectal carcinoma are optimal?	Exclude	Commentary	JO, LM	2024-09-10	https://pubmed.ncbi.nlm.nih.gov/14692945/	10.1111/j.1463-1318.2004.00569.x
552	Rayyan	Su L et al.	2016	Clinical application of a three-dimensional imaging technique in infants and young children with complex liver tumors.	Exclude	wrong population	JO, LM	2024-09-10	https://pubmed.ncbi.nlm.nih.gov/26809670/	10.1007/s00383-016-3864-7
553	Rayyan	Joo I et al.	2017	Preoperative Assessment of Pancreatic Cancer with FDG PET/MR Imaging versus FDG PET/CT Plus Contrast-enhanced Multidetector CT: A Prospective Preliminary Study.	Exclude	Not multimodal prehabilitation	JO, LM	2024-09-13	https://pubmed.ncbi.nlm.nih.gov/27556273/	10.1148/radiol.2016152798
554	Rayyan	Poller DN et al.	2020	Risk of malignancy in the various categories of the UK Royal College of Pathologists Thy terminology for thyroid FNA cytology: A systematic review and meta-analysis.	Exclude	Review paper	JO, LM	2024-09-13	https://pubmed.ncbi.nlm.nih.gov/31722134/	10.1002/cncy.22201
555	Rayyan	Tang X et al.	2020	Elaboration of a multimodal MRI-based radiomics signature for the preoperative prediction of the histological subtype in patients with non-small-cell lung cancer.	Exclude	Not multimodal prehabilitation	JO, LM	2024-09-13	https://pubmed.ncbi.nlm.nih.gov/31964407/	10.1186/s12938-019-0744-0
556	Rayyan	Yamashiro T et al.	2019	Preoperative assessment of parietal pleural invasion/adhesion of subpleural lung cancer: advantage of software-assisted analysis of 4-dimensional dynamic-ventilation computed tomography.	Exclude	Not multimodal prehabilitation	JO, LM	2024-09-13	https://pubmed.ncbi.nlm.nih.gov/30915563/	10.1007/s00330-019-06131-w
557	Rayyan	KleinJan GH et al.	2018	The best of both worlds: a hybrid approach for optimal pre- and intraoperative identification of sentinel lymph nodes.	Exclude	Not multimodal prehabilitation	JO, LM	2024-09-13	https://pubmed.ncbi.nlm.nih.gov/29696442/	10.1007/s00259-018-4028-x
558	Rayyan	Koskenvuo L et al.	2021	Mechanical bowel preparation and oral antibiotics versus mechanical bowel preparation only prior rectal surgery (MOBILE2): a multicentre, double-blinded, randomised controlled trial-study protocol.	Exclude	Protocol	JO, LM	2024-09-13	https://pubmed.ncbi.nlm.nih.gov/34244284/	10.1136/bmjopen-2021-051269
559	Rayyan	Trebuchon A et al.	2012	[Interest of EEG recording during direct electrical stimulation for brain mapping function in surgery].	Exclude	Review paper	JO, LM	2024-09-13	https://pubmed.ncbi.nlm.nih.gov/22683402/	10.1016/j.annfar.2012.04.010
560	Rayyan	Shi C et al.	2016	Gastric Cancer: Preoperative TNM Staging With Individually Adjusted Computed Tomography Scanning Phase.	Exclude	Not multimodal prehabilitation	JO, LM	2024-09-13	https://pubmed.ncbi.nlm.nih.gov/26720202/	10.1097/RCT.0000000000000339
561	Rayyan	Kim HK et al.	2019	Robotic transoral thyroidectomy: Total thyroidectomy and ipsilateral central neck dissection with da Vinci Xi Surgical System.	Exclude	Not multimodal prehabilitation	JO, LM	2024-09-13	https://pubmed.ncbi.nlm.nih.gov/30758104/	10.1002/hed.25661
562	Rayyan	Abdurrahman HA et al.	2018	Preoperative assessment of ovarian tumors using a modified multivariate index assay.	Exclude	Not multimodal prehabilitation	JO, LM	2024-09-13	https://pubmed.ncbi.nlm.nih.gov/29843758/	10.1186/s13048-018-0419-7
563	Rayyan	Oshiro Y	2018	[Current Situations and Prospects of Preoperative 3D Simulation in Gastrointestinal Surgery].	Exclude	Discussion paper	JO, LM	2024-09-13	https://pubmed.ncbi.nlm.nih.gov/30158403/
564	Rayyan	Khodrog OA et al.	2021	Prediction of squamous cell carcinoma cases from squamous cell hyperplasia in throat lesions using CT radiomics model.	Exclude	Not multimodal prehabilitation	JO, LM	2024-09-13	https://pubmed.ncbi.nlm.nih.gov/33632907/	10.15537/smj.2021.42.3.20200617
565	Rayyan	Wu X et al.	2020	Comparison of three dimensional reconstruction and conventional computer tomography angiography in patients undergoing zero-ischemia laparoscopic partial nephrectomy.	Exclude	Not multimodal prehabilitation	JO, LM	2024-09-13	https://pubmed.ncbi.nlm.nih.gov/32375663/	10.1186/s12880-020-00445-8
566	Rayyan	Gimel P et al.	2002	[Contribution of the latest generation CT in preoperative assessment of kidney cancer].	Exclude	Review paper	JO, LM	2024-09-13	https://pubmed.ncbi.nlm.nih.gov/12545648/
567	Rayyan	Esposito F et al.	2019	Combined hepatic and portal vein embolization as preparation for major hepatectomy: a systematic review.	Exclude	Review paper	JO, LM	2024-09-13	https://pubmed.ncbi.nlm.nih.gov/30926329/	10.1016/j.hpb.2019.02.023
568	Rayyan	Whelehan P et al.	2014	Accuracy of non-operative identification of the sentinel lymph node using combined gamma and ultrasound scanning.	Exclude	Not multimodal prehabilitation	JO, LM	2024-09-13	https://pubmed.ncbi.nlm.nih.gov/24894653/	10.1016/j.crad.2014.03.021
569	Rayyan	Antonsson M et al.	2018	Writing fluency in patients with low-grade glioma before and after surgery.	Exclude	Not multimodal prehabilitation	JO, LM	2024-09-13	https://pubmed.ncbi.nlm.nih.gov/29411466/	10.1111/1460-6984.12373
570	Rayyan	Jiang Y et al.	2018	The efficacy of gabapentin in reducing pain intensity and morphine consumption after breast cancer surgery: A meta-analysis.	Exclude	Review paper	JO, LM	2024-09-13	https://pubmed.ncbi.nlm.nih.gov/30235654/	10.1097/MD.0000000000011581
571	Rayyan	Mohme M et al.	2017	Impact of spinal cord compression from intradural and epidural spinal tumors on perioperative symptoms-implications for surgical decision making.	Exclude	Not multimodal prehabilitation	JO, LM	2024-09-13	https://pubmed.ncbi.nlm.nih.gov/27714480/	10.1007/s10143-016-0790-z
572	Rayyan	Boughey JC et al.	2010	Cost modeling of preoperative axillary ultrasound and fine-needle aspiration to guide surgery for invasive breast cancer.	Exclude	Not multimodal prehabilitation	JO, LM	2024-09-13	https://pubmed.ncbi.nlm.nih.gov/20127185/	10.1245/s10434-010-0919-1
573	Rayyan	Herrod PJJ et al.	2019	Quick and simple; psoas density measurement is an independent predictor of anastomotic leak and other complications after colorectal resection.	Exclude	Not multimodal prehabilitation	JO, LM	2024-09-15	https://pubmed.ncbi.nlm.nih.gov/30790102/	10.1007/s10151-019-1928-0
574	Rayyan	Dionigi G et al.	2005	The surgeon's approach to preoperative evaluation of esophageal cancer: recent developments.	Exclude	Review paper	JO, LM	2024-09-15	https://pubmed.ncbi.nlm.nih.gov/16792013/
575	Rayyan	Cicardo G et al.	2019	The ERAS Protocol is at the forefront of the peri-operative pathway in colorectal surgery: monocentric clinical study.	Exclude	Not multimodal prehabilitation	JO, LM	2024-09-15	https://pubmed.ncbi.nlm.nih.gov/32011978/
576	Rayyan	Li H et al.	2019	Prognostic significance of elevated preoperative neutrophil-to-lymphocyte ratio for patients with colorectal cancer undergoing curative surgery: A meta-analysis.	Exclude	Review paper	JO, LM	2024-09-15	https://pubmed.ncbi.nlm.nih.gov/30653142/	10.1097/MD.0000000000014126
577	Rayyan	Togami S et al.	2020	Comparison of lymphoscintigraphy and single photon emission computed tomography with computed tomography (SPECT/CT) for sentinel lymph node detection in endometrial cancer.	Exclude	Not multimodal prehabilitation	JO, LM	2024-09-15	https://pubmed.ncbi.nlm.nih.gov/32200352/	10.1136/ijgc-2019-001154
578	Rayyan	Iwasawa T et al.	2019	Computer-aided Quantification of Pulmonary Fibrosis in Patients with Lung Cancer: Relationship to Disease-free Survival.	Exclude	Not multimodal prehabilitation	JO, LM	2024-09-15	https://pubmed.ncbi.nlm.nih.gov/31161974/	10.1148/radiol.2019182466
579	Rayyan	Kateb B et al.	2009	Infrared thermal imaging: a review of the literature and case report.	Exclude	Review paper	JO, LM	2024-09-15	https://pubmed.ncbi.nlm.nih.gov/19332140/	10.1016/j.neuroimage.2009.03.043
580	Rayyan	Corradi R et al.	2017	Validation of 3D volumetric-based renal function prediction calculator for nephron sparing surgery.	Exclude	Not multimodal prehabilitation	JO, LM	2024-09-15	https://pubmed.ncbi.nlm.nih.gov/28161843/	10.1007/s11255-017-1525-y
581	Rayyan	Zhang Y et al.	2020	Clinical Implications of Peripheral CD3+CD69+ T-Cell And CD8+CD28+ T-Cell Proportions in Patients Prior to Radical Prostatectomy.	Exclude	Not multimodal prehabilitation	JO, LM	2024-09-15	https://pubmed.ncbi.nlm.nih.gov/31630384/	10.22037/uj.v0i0.5103
582	Rayyan	Steffens D et al.	2020	Evidence on technology-driven preoperative exercise interventions: are we there yet?	Exclude	Review paper	JO, LM	2024-09-15	https://pubmed.ncbi.nlm.nih.gov/32682558/	10.1016/j.bja.2020.06.050
583	Rayyan	van der Vorst JR et al.	2010	Virtual liver resection and volumetric analysis of the future liver remnant using open source image processing software.	Exclude	Not multimodal prehabilitation	JO, LM	2024-09-15	https://pubmed.ncbi.nlm.nih.gov/20652701/	10.1007/s00268-010-0663-5
584	Rayyan	Zhang L et al.	2022	[Relationship between preoperative inflammatory indexes and prognosis of patients with rectal cancer and establishment of prognostic nomogram prediction model].	Exclude	Not multimodal prehabilitation	JO, LM	2024-09-15	https://pubmed.ncbi.nlm.nih.gov/35615796/	10.3760/cma.j.cn112152-20200630-00612
585	Rayyan	Zhou Y et al.	2015	Prospective clinical study of pre-operative SIB-IMRT in preparing surgical boundary of extremity soft tissue sarcoma.	Exclude	Not multimodal prehabilitation	JO, LM	2024-09-15	https://pubmed.ncbi.nlm.nih.gov/26744865/
586	Rayyan	Gien LT et al.	2009	Utilization of preoperative imaging in uterine cancer patients.	Exclude	Not multimodal prehabilitation	JO, LM	2024-09-15	https://pubmed.ncbi.nlm.nih.gov/19683807/	10.1016/j.ygyno.2009.07.025
587	Rayyan	Rizzo V et al.	2014	Preoperative functional mapping for rolandic brain tumor surgery.	Exclude	Not multimodal prehabilitation	JO, LM	2024-09-15	https://pubmed.ncbi.nlm.nih.gov/25224631/	10.1016/j.neulet.2014.09.017
588	Rayyan	Charaghvandi RK et al.	2017	Redefining radiotherapy for early-stage breast cancer with single dose ablative treatment: a study protocol.	Exclude	Protocol	JO, LM	2024-09-15	https://pubmed.ncbi.nlm.nih.gov/28274211/	10.1186/s12885-017-3144-5
589	Rayyan	Choi MH et al.	2019	MRI of pancreatic ductal adenocarcinoma: texture analysis of T2-weighted images for predicting long-term outcome.	Exclude	Not multimodal prehabilitation	JO, LM	2024-09-15	https://pubmed.ncbi.nlm.nih.gov/29980829/	10.1007/s00261-018-1681-2
590	Rayyan	Dhir M et al.	2012	A preoperative nomogram to predict the risk of perioperative mortality following gastric resections for malignancy.	Exclude	Not multimodal prehabilitation	JO, LM	2024-09-15	https://pubmed.ncbi.nlm.nih.gov/22948837/	10.1007/s11605-012-2010-7
591	Rayyan	S√∏gaard R et al.	2011	Preoperative staging of lung cancer with PET/CT: cost-effectiveness evaluation alongside a randomized controlled trial.	Exclude	Not multimodal prehabilitation	JO, LM	2024-09-15	https://pubmed.ncbi.nlm.nih.gov/21210111/	10.1007/s00259-010-1703-y
592	Rayyan	L√≥pez-Ram√≠rez MA et al.	2017	Correlation between preoperative tomographic staging and definitive histopathologic results in gastric cancer at the Hospital Central Militar.	Exclude	Not multimodal prehabilitation	JO, LM	2024-09-17	https://pubmed.ncbi.nlm.nih.gov/28325647/	10.1016/j.rgmx.2016.10.007
593	Rayyan	Muller X et al.	2019	Novel Real-time Prediction of Liver Graft Function During Hypothermic Oxygenated Machine Perfusion Before Liver Transplantation.	Exclude	Not multimodal prehabilitation	JO, LM	2024-09-17	https://pubmed.ncbi.nlm.nih.gov/31592808/	10.1097/SLA.0000000000003513
594	Rayyan	Filss CP et al.	2020	Flare Phenomenon in O-(2-(18)F-Fluoroethyl)-l-Tyrosine PET After Resection of Gliomas.	Exclude	Not multimodal prehabilitation	JO, LM	2024-09-17	https://pubmed.ncbi.nlm.nih.gov/32005771/	10.2967/jnumed.119.238568
595	Rayyan	Fang LP et al.	2018	The Prognostic Value of Preoperative Neutrophil-to-Lymphocyte Ratio in Resected Patients with Pancreatic Adenocarcinoma.	Exclude	Not multimodal prehabilitation	JO, LM	2024-09-17	https://pubmed.ncbi.nlm.nih.gov/30014292/	10.1007/s00268-018-4686-7
596	Rayyan	Provan D et al.	2022	Prehabilitation services for people diagnosed with cancer in Scotland - Current practice, barriers and challenges to implementation.	Exclude	Not digitally delivered	JO, LM	2024-09-19	https://pubmed.ncbi.nlm.nih.gov/34535399/	10.1016/j.surge.2021.08.005
597	Rayyan	Kaouk J et al.	2020	Single-Port Robotic Urological Surgery Using Purpose-Built Single-Port Surgical System: Single-Institutional Experience With the First 100 Cases.	Exclude	Not multimodal prehabilitation	JO, LM	2024-09-19	https://pubmed.ncbi.nlm.nih.gov/32142725/	10.1016/j.urology.2019.11.086
598	Rayyan	Shiraishi H et al.	2005	Application of magnetoencephalography in epilepsy patients with widespread spike or slow-wave activity.	Exclude	wrong population	JO, LM	2024-09-19	https://pubmed.ncbi.nlm.nih.gov/16060938/	10.1111/j.1528-1167.2005.65504.x
599	Rayyan	Kadiri SB et al.	2019	Fit 4 surgery, a bespoke app with biofeedback delivers rehabilitation at home before and after elective lung resection.	Exclude	wrong population	JO, LM	2024-09-19	https://pubmed.ncbi.nlm.nih.gov/31277671/	10.1186/s13019-019-0951-6
600	Rayyan	Peng D et al.	2018	Prognostic significance of the combination of preoperative hemoglobin and albumin levels and lymphocyte and platelet counts (HALP) in patients with renal cell carcinoma after nephrectomy.	Exclude	Not multimodal prehabilitation	JO, LM	2024-09-19	https://pubmed.ncbi.nlm.nih.gov/29544476/	10.1186/s12894-018-0333-8
601	Rayyan	Zhu GS et al.	2018	Preoperative Neutrophil Lymphocyte Ratio and Platelet Lymphocyte Ratio Cannot Predict Lymph Node Metastasis and Prognosis in Patients with Early Gastric Cancer: a Single Institution Investigation in China.	Exclude	Not multimodal prehabilitation	JO, LM	2024-09-19	https://pubmed.ncbi.nlm.nih.gov/30074155/	10.1007/s11596-018-1849-6
602	Rayyan	Berman CG et al.	2000	Positron emission tomography in initial staging and diagnosis of persistent or recurrent disease.	Exclude	Review paper	JO, LM	2024-09-19	https://pubmed.ncbi.nlm.nih.gov/10750724/	10.1097/00001622-200003000-00006
603	Rayyan	Ghodrati F et al.	2023	Preoperative meningioma vascularity index is associated with significantly increased intraoperative blood loss and greater risk of subtotal resection.	Exclude	Not multimodal prehabilitation	JO, LM	2024-09-19	https://pubmed.ncbi.nlm.nih.gov/36786952/	10.1007/s11060-023-04259-w
604	Rayyan	Li Y et al.	2019	Predicting pathological complete response by comparing MRI-based radiomics pre- and postneoadjuvant radiotherapy for locally advanced rectal cancer.	Exclude	Not multimodal prehabilitation	JO, LM	2024-09-19	https://pubmed.ncbi.nlm.nih.gov/31642204/	10.1002/cam4.2636
605	Rayyan	Oda K et al.	2018	Prediction of recovery from supplementary motor area syndrome after brain tumor surgery: preoperative diffusion tensor tractography analysis and postoperative neurological clinical course.	Exclude	Not multimodal prehabilitation	JO, LM	2024-09-19	https://pubmed.ncbi.nlm.nih.gov/29852764/	10.3171/2017.12.FOCUS17564
606	Rayyan	Amend G et al.	2020	A Case Series of Preoperative Endovascular Stenting in Patients Undergoing Postchemotherapy Resection of Complex Oncologic Masses.	Exclude	Not multimodal prehabilitation	JO, LM	2024-09-19	https://pubmed.ncbi.nlm.nih.gov/31892469/	10.1016/j.euo.2019.11.004
607	Rayyan	Costa F et al.	2017	Preoperative Magnetic Resonance and Intraoperative Computed Tomography Fusion for Real-Time Neuronavigation in Intramedullary Lesion Surgery.	Exclude	Not multimodal prehabilitation	JO, LM	2024-09-19	https://pubmed.ncbi.nlm.nih.gov/28927206/	10.1093/ons/opw005
608	Rayyan	Smart P et al.	2013	Thromboprophylaxis among Australasian colorectal surgeons.	Exclude	Not multimodal prehabilitation	JO, LM	2024-09-19	https://pubmed.ncbi.nlm.nih.gov/22985453/	10.1111/j.1445-2197.2012.06245.x
609	Rayyan	Bunting D et al.	2017	Loco-regional staging accuracy in oesophageal cancer-How good are we in the modern era?	Exclude	Not multimodal prehabilitation	JO, LM	2024-09-19	https://pubmed.ncbi.nlm.nih.gov/29153370/	10.1016/j.ejrad.2017.10.015
610	Rayyan	Tutolo M et al.	2021	A novel tool to predict functional outcomes after robot-assisted radical prostatectomy and the value of additional surgery for incontinence.	Exclude	Not multimodal prehabilitation	JO, LM	2024-09-19	https://pubmed.ncbi.nlm.nih.gov/32929874/	10.1111/bju.15242
611	Rayyan	Decker G et al.	2005	[The pre-operative assessment of bronchial carcinoma. The surgeon's viewpoint].	Exclude	Review paper	JO, LM	2024-09-19	https://pubmed.ncbi.nlm.nih.gov/16294182/	10.1016/s0761-8425(05)85615-3
612	Rayyan	Unknown	2017	[Expert consensus of precise diagnosis and treatment for pancreatic head cancer using three-dimensional visualization technology].	Exclude	Consensus statement	JO, LM	2024-09-19	https://pubmed.ncbi.nlm.nih.gov/29224259/	10.3760/cma.j.issn.0529-5815.2017.12.001
613	Rayyan	Ramsay E et al.	2017	Evaluation of Focal Ablation of Magnetic Resonance Imaging Defined Prostate Cancer Using Magnetic Resonance Imaging Controlled Transurethral Ultrasound Therapy with Prostatectomy as the Reference Standard.	Exclude	Not multimodal prehabilitation	JO, LM	2024-09-19	https://pubmed.ncbi.nlm.nih.gov/27545572/	10.1016/j.juro.2016.06.100
614	Rayyan	Sim R et al.	2000	Laparoscopic colectomy for malignancy.	Exclude	Review paper	JO, LM	2024-09-19	https://pubmed.ncbi.nlm.nih.gov/11320481/
615	Rayyan	Yuan SM et al.	2009	Imaging morphology of cardiac tumours.	Exclude	Not multimodal prehabilitation	JO, LM	2024-09-19	https://pubmed.ncbi.nlm.nih.gov/19130413/
616	Rayyan	Pusztai L et al.	2004	Technology insight: Emerging techniques to predict response to preoperative chemotherapy in breast cancer.	Exclude	Review paper	JO, LM	2024-09-19	https://pubmed.ncbi.nlm.nih.gov/16264799/	10.1038/ncponc0025
617	Rayyan	Kansy K et al.	2015	Microsurgical reconstruction of the head and neck region: Current concepts of maxillofacial surgery units worldwide.	Exclude	Not multimodal prehabilitation	JO, LM	2024-09-21	https://pubmed.ncbi.nlm.nih.gov/26220884/	10.1016/j.jcms.2015.06.034
618	Rayyan	Sollmann N et al.	2017	Implementing Functional Preoperative Mapping in the Clinical Routine of a Neurosurgical Department: Technical Note.	Exclude	Technical note	JO, LM	2024-09-21	https://pubmed.ncbi.nlm.nih.gov/28377253/	10.1016/j.wneu.2017.03.114
619	Rayyan	Blackshaw GR et al.	2005	Progressive CT system technology and experience improve the perceived preoperative stage of gastric cancer.	Exclude	Not multimodal prehabilitation	JO, LM	2024-09-21	https://pubmed.ncbi.nlm.nih.gov/15747171/	10.1007/s10120-004-0311-6
620	Rayyan	Wolfsberger S et al.	2004	Virtual endoscopy is a useful device for training and preoperative planning of transsphenoidal endoscopic pituitary surgery.	Exclude	Not multimodal prehabilitation	JO, LM	2024-09-21	https://pubmed.ncbi.nlm.nih.gov/15346317/	10.1055/s-2004-818523
621	Rayyan	Xie M et al.	2021	[Comparison of Short-term Results of Preoperative Planning Combined with ‚Ä©Fluorescence Video-assisted Thoracoscopic Precision Segmentectomy and Traditional Thoracoscopic Segmentectomy in the Treatment of Early Lung Adenocarcinoma].	Exclude	Not multimodal prehabilitation	JO, LM	2024-09-21	https://pubmed.ncbi.nlm.nih.gov/34120431/	10.3779/j.issn.1009-3419.2021.102.17
622	Rayyan	Valentini V et al.	2014	New perspectives in treatment decision for integrated management of rectal cancer: multimodal research for multimodal treatments.	Exclude	Editorial,Not multimodal prehabilitation	JO, LM	2024-09-21	https://pubmed.ncbi.nlm.nih.gov/24979100/
623	Rayyan	Qiu YD et al.	2011	Effect of preoperative biliary drainage on malignant obstructive jaundice: a meta-analysis.	Exclude	Review paper	JO, LM	2024-09-21	https://pubmed.ncbi.nlm.nih.gov/21253401/	10.3748/wjg.v17.i3.391
624	Rayyan	Chae MP et al.	2014	3D volumetric analysis for planning breast reconstructive surgery.	Exclude	Not multimodal prehabilitation	JO, LM	2024-09-21	https://pubmed.ncbi.nlm.nih.gov/24939062/	10.1007/s10549-014-3028-1
625	Rayyan	Ye FG et al.	2018	Nomogram for predicting preoperative lymph node involvement in patients with invasive micropapillary carcinoma of breast: a SEER population-based study.	Exclude	Not multimodal prehabilitation	JO, LM	2024-09-21	https://pubmed.ncbi.nlm.nih.gov/30409127/	10.1186/s12885-018-4982-5
626	Rayyan	van Baar GJC et al.	2019	Accuracy of computer-assisted surgery in mandibular reconstruction: A postoperative evaluation guideline.	Exclude	Clinical practice guidelines	JO, LM	2024-09-21	https://pubmed.ncbi.nlm.nih.gov/30616778/	10.1016/j.oraloncology.2018.11.013
627	Rayyan	Duan J et al.	2018	Preoperative elevated neutrophil-to-lymphocyte ratio (NLR) and derived NLR are associated with poor prognosis in patients with breast cancer: A meta-analysis.	Exclude	Review paper	JO, LM	2024-09-21	https://pubmed.ncbi.nlm.nih.gov/30544398/	10.1097/MD.0000000000013340
628	Rayyan	Kim JW et al.	2019	Anesthesia in a patient with Charcot-Marie-Tooth disease with pneumothorax: a case report.	Exclude	wrong population	JO, LM	2024-09-21	https://pubmed.ncbi.nlm.nih.gov/31631738/	10.1177/0300060519881239
629	Rayyan	Yoo MY et al.	2020	Prognosis prediction of pancreatic cancer after curative intent surgery using imaging parameters derived from F-18 fluorodeoxyglucose positron emission tomography/computed tomography.	Exclude	Not multimodal prehabilitation	JO, LM	2024-09-21	https://pubmed.ncbi.nlm.nih.gov/32871906/	10.1097/MD.0000000000021829
630	Rayyan	Bertrand LR et al.	2020	A case series study of augmented reality in laparoscopic liver resection with a deformable preoperative model.	Exclude	Not multimodal prehabilitation	JO, LM	2024-09-21	https://pubmed.ncbi.nlm.nih.gov/32691206/	10.1007/s00464-020-07815-x
631	Rayyan	Fujishiro T et al.	2014	Preoperative hepatic CT perfusion as an early predictor for the recurrence of esophageal squamous cell carcinoma: initial clinical results.	Exclude	Not multimodal prehabilitation	JO, LM	2024-09-21	https://pubmed.ncbi.nlm.nih.gov/24452736/	10.3892/or.2014.2992
632	Rayyan	Kim H et al.	2020	Preoperative CT-based Deep Learning Model for Predicting Disease-Free Survival in Patients with Lung Adenocarcinomas.	Exclude	Not multimodal prehabilitation	JO, LM	2024-09-21	https://pubmed.ncbi.nlm.nih.gov/32396042/	10.1148/radiol.2020192764
633	Rayyan	You W et al.	2020	Analysis of the Causes and Experience in the Diagnosis and Treatment of Intravertebral Mobile Nerve Sheath Tumors-Case Report and Review of the Literature.	Exclude	Review paper	JO, LM	2024-09-21	https://pubmed.ncbi.nlm.nih.gov/32745650/	10.1016/j.wneu.2020.07.166
634	Rayyan	Chieh JJ et al.	2015	Dual-imaging model of SQUID biosusceptometry for locating tumors targeted using magnetic nanoparticles.	Exclude	wrong population	JO, LM	2024-09-21	https://pubmed.ncbi.nlm.nih.gov/25889863/	10.1186/s12951-015-0069-5
635	Rayyan	Lee MK et al.	2020	A comparison of two non-radioactive alternatives to wire for the localization of non-palpable breast cancers.	Exclude	Not multimodal prehabilitation	JO, LM	2024-09-22	https://pubmed.ncbi.nlm.nih.gov/32451679/	10.1007/s10549-020-05707-1
636	Rayyan	Yang F et al.	2022	Hemorrhagic shock caused by preoperative computed tomography-guided microcoil localization of lung nodules: a case report.	Exclude	Not multimodal prehabilitation	JO, LM	2024-09-22	https://pubmed.ncbi.nlm.nih.gov/35761236/	10.1186/s12893-022-01696-8
637	Rayyan	Valente KP et al.	2016	Thickness of the adductor pollicis muscle in nutritional assessment of surgical patients.	Exclude	Not multimodal prehabilitation	JO, LM	2024-09-22	https://pubmed.ncbi.nlm.nih.gov/27074229/	10.1590/S1679-45082016AO3596
638	Rayyan	Errani C et al.	2013	Imaging of bone tumors for the musculoskeletal oncologic surgeon.	Exclude	Discussion paper	JO, LM	2024-09-22	https://pubmed.ncbi.nlm.nih.gov/22209430/	10.1016/j.ejrad.2011.11.034
639	Rayyan	Khu KJ et al.	2009	The relationship between parasagittal and falcine meningiomas and the superficial cortical veins: a virtual reality study.	Exclude	Not multimodal prehabilitation	JO, LM	2024-09-22	https://pubmed.ncbi.nlm.nih.gov/19424657/	10.1007/s00701-009-0379-1
640	Rayyan	Suchyta MA et al.	2018	Using Black Bone Magnetic Resonance Imaging in Craniofacial Virtual Surgical Planning: A Comparative Cadaver Study.	Exclude	wrong population	JO, LM	2024-09-22	https://pubmed.ncbi.nlm.nih.gov/29579018/	10.1097/PRS.0000000000004396
641	Rayyan	Sure U et al.	2000	Advanced image-guided skull base surgery.	Exclude	Not multimodal prehabilitation	JO, LM	2024-09-22	https://pubmed.ncbi.nlm.nih.gov/10940424/	10.1016/s0090-3019(00)00243-3
642	Rayyan	Tyndall AJ et al.	2017	Presurgical motor, somatosensory and language fMRI: Technical feasibility and limitations in 491 patients over 13¬†years.	Exclude	Not multimodal prehabilitation	JO, LM	2024-09-22	https://pubmed.ncbi.nlm.nih.gov/27193934/	10.1007/s00330-016-4369-4
643	Rayyan	Kosaka T et al.	2014	Preoperative 18F-fluorodeoxyglucose positron emission tomography can predict the tumor malignancy of small peripheral lung cancer.	Exclude	Not multimodal prehabilitation	JO, LM	2024-09-22	https://pubmed.ncbi.nlm.nih.gov/24284507/	10.5761/atcs.oa.13-00155
644	Rayyan	Przybylowski CJ et al.	2018	Preoperative Embolization of Skull Base Meningiomas: Outcomes in the Onyx Era.	Exclude	Not multimodal prehabilitation	JO, LM	2024-09-22	https://pubmed.ncbi.nlm.nih.gov/29751190/	10.1016/j.wneu.2018.04.208
645	Rayyan	Kuusk T et al.	2018	Lymphatic Drainage from Renal Tumors In¬†Vivo: A Prospective Sentinel Node Study Using SPECT/CT Imaging.	Exclude	Not multimodal prehabilitation	JO, LM	2024-09-22	https://pubmed.ncbi.nlm.nih.gov/29223390/	10.1016/j.juro.2017.11.112
646	Rayyan	Komek H et al.	2018	The Effect on Survival and Mortality of the Highest SUVmax Value on Metastatic Foci in Postoperative Kidney Tumors.	Exclude	Not multimodal prehabilitation	JO, LM	2024-09-22	https://pubmed.ncbi.nlm.nih.gov/29465049/	10.4103/njcp.njcp_302_16
647	Rayyan	Lee S et al.	2020	Teledermatology as a Tool for Preoperative Consultation Before Mohs Micrographic Surgery Within the Veterans Health Administration.	Exclude	wrong population	JO, LM	2024-09-22	https://pubmed.ncbi.nlm.nih.gov/31403533/	10.1097/DSS.0000000000002073
648	Rayyan	Granger CL et al.	2018	CAPACITY: A physical activity self-management program for patients undergoing surgery for lung cancer, a phase I feasibility study.	Assessed for eligibility	Meets basic criteria	JO, LM	2024-09-22	https://pubmed.ncbi.nlm.nih.gov/30268446/	10.1016/j.lungcan.2018.07.034
649	Rayyan	Caroff J et al.	2017	3D-guided direct puncture therapeutic embolization of intracranial tumors.	Exclude	Not multimodal prehabilitation	JO, LM	2024-09-22	https://pubmed.ncbi.nlm.nih.gov/28251915/	10.1136/neurintsurg-2017-012979
650	Rayyan	Aagaard K et al.	2018	Patients Scheduled for General Anesthesia: Betwixt and Between Worrying Thoughts and Keeping Focus.	Exclude	Not multimodal prehabilitation	JO, LM	2024-09-22	https://pubmed.ncbi.nlm.nih.gov/30449433/	10.1016/j.jopan.2016.10.009
651	Rayyan	Savardekar AR et al.	2018	Preoperative diffusion tensor imaging-fiber tracking for facial nerve identification in vestibular schwannoma: a systematic review on its evolution and current status with a pooled data analysis of surgical concordance rates.	Exclude	Review paper	JO, LM	2024-09-22	https://pubmed.ncbi.nlm.nih.gov/29490547/	10.3171/2017.12.FOCUS17672
652	Rayyan	Martino J et al.	2011	Resting functional connectivity in patients with brain tumors in eloquent areas.	Exclude	Not multimodal prehabilitation	JO, LM	2024-09-22	https://pubmed.ncbi.nlm.nih.gov/21400562/	10.1002/ana.22167
653	Rayyan	Okhunov Z et al.	2012	Evaluation of perirenal fat as a predictor of cT 1a renal cortical neoplasm histopathology and surgical outcomes.	Exclude	Not multimodal prehabilitation	JO, LM	2024-09-22	https://pubmed.ncbi.nlm.nih.gov/22380739/	10.1089/end.2011.0599
654	Rayyan	Foley NM et al.	2016	PATI: Patient accessed tailored information: A pilot study to evaluate the effect on preoperative breast cancer patients of information delivered via a mobile application.	Exclude	Not multimodal prehabilitation	JO, LM	2024-09-22	https://pubmed.ncbi.nlm.nih.gov/27611236/	10.1016/j.breast.2016.08.012
655	Rayyan	Copel L et al.	2003	Use of three-dimensional CT in the abdomen: a useful preoperative planning tool.	Exclude	Review paper	JO, LM	2024-09-22	https://pubmed.ncbi.nlm.nih.gov/12931286/
656	Rayyan	Bliznakova K et al.	2015	Computer aided preoperative evaluation of the residual liver volume using computed tomography images.	Exclude	Not multimodal prehabilitation	JO, LM	2024-09-22	https://pubmed.ncbi.nlm.nih.gov/25273505/	10.1007/s10278-014-9737-5
657	Rayyan	Natowicz R et al.	2008	Prediction of the outcome of preoperative chemotherapy in breast cancer using DNA probes that provide information on both complete and incomplete responses.	Exclude	Not multimodal prehabilitation	JO, LM	2024-09-22	https://pubmed.ncbi.nlm.nih.gov/18366635/	10.1186/1471-2105-9-149
658	Rayyan	Sacco R et al.	2007	[Preoperative diagnosis of incidental carcinoma in multinodular goitre by means of electromagnetic interactions].	Exclude	Not multimodal prehabilitation	JO, LM	2024-09-22	https://pubmed.ncbi.nlm.nih.gov/17500182/
659	Rayyan	Unsgaard G et al.	2005	Ability of navigated 3D ultrasound to delineate gliomas and metastases--comparison of image interpretations with histopathology.	Exclude	Not multimodal prehabilitation	JO, LM	2024-09-22	https://pubmed.ncbi.nlm.nih.gov/16172831/	10.1007/s00701-005-0624-1
660	Rayyan	Xu C et al.	2016	Three-Dimensional Assessment of Automated Breast Volume Scanner Compared with Handheld Ultrasound in Pre-Operative Breast Invasive Ductal Carcinomas: A Pilot Study of 51 Cases.	Exclude	Not multimodal prehabilitation	JO, LM	2024-09-22	https://pubmed.ncbi.nlm.nih.gov/27339762/	10.1016/j.ultrasmedbio.2016.05.007
661	Rayyan	Ough M et al.	2011	A comparative analysis of core needle biopsy and final excision for breast cancer: histology and marker expression.	Exclude	Not multimodal prehabilitation	JO, LM	2024-09-22	https://pubmed.ncbi.nlm.nih.gov/20850706/	10.1016/j.amjsurg.2010.02.015
662	Rayyan	Shin DA et al.	2008	Surgical management of spinal cord haemangioblastoma.	Exclude	Not multimodal prehabilitation	JO, LM	2024-09-22	https://pubmed.ncbi.nlm.nih.gov/18253694/	10.1007/s00701-008-1396-6
663	Rayyan	Yamamoto D et al.	2011	Efficacy of meloxicam in combination with preoperative chemotherapy for breast cancer - Japan Breast Cancer Research Network (JBCRN) 02-1 trial.	Exclude	Not multimodal prehabilitation	JO, LM	2024-09-22	https://pubmed.ncbi.nlm.nih.gov/21965779/
664	Rayyan	Brenner DE et al.	2013	Trials and tribulations of interrogating biomarkers to define efficacy of cancer risk reductive interventions.	Exclude	Commentary	JO, LM	2024-09-22	https://pubmed.ncbi.nlm.nih.gov/23333813/	10.1158/1940-6207.CAPR-12-0499
665	Rayyan	Thompson AM et al.	2014	A preoperative nomogram for the prediction of ipsilateral central compartment lymph node metastases in papillary thyroid cancer.	Exclude	Not multimodal prehabilitation	JO, LM	2024-09-22	https://pubmed.ncbi.nlm.nih.gov/24083952/	10.1089/thy.2013.0224
666	Rayyan	Spena G et al.	2010	Preoperative and intraoperative brain mapping for the resection of eloquent-area tumors. A prospective analysis of methodology, correlation, and usefulness based on clinical outcomes.	Exclude	Not multimodal prehabilitation	JO, LM	2024-09-22	https://pubmed.ncbi.nlm.nih.gov/20730457/	10.1007/s00701-010-0764-9
667	Rayyan	Succo G et al.	2015	Step-by-step surgical technique for mandibular reconstruction with fibular free flap: application of digital technology in virtual surgical planning.	Exclude	Not multimodal prehabilitation	JO, LM	2024-09-22	https://pubmed.ncbi.nlm.nih.gov/24816745/	10.1007/s00405-014-3078-3
668	Rayyan	Bertolo R et al.	2019	Expanding the Indications of Robotic Partial Nephrectomy for Highly Complex Renal Tumors: Urologists' Perception of the Impact of Hyperaccuracy Three-Dimensional Reconstruction.	Exclude	Not multimodal prehabilitation	JO, LM	2024-09-22	https://pubmed.ncbi.nlm.nih.gov/30394820/	10.1089/lap.2018.0486
669	Rayyan	Vakamudi K et al.	2020	Real-time presurgical resting-state fMRI in patients with brain tumors: Quality control and comparison with task-fMRI and intraoperative mapping.	Exclude	Not multimodal prehabilitation	JO, LM	2024-09-22	https://pubmed.ncbi.nlm.nih.gov/31692177/	10.1002/hbm.24840
670	Rayyan	Jovanovic DL et al.	2013	Preoperative skin tumours thickness determination by high-frequency ultrasound on head and neck region.	Exclude	Not multimodal prehabilitation	JO, LM	2024-09-22	https://pubmed.ncbi.nlm.nih.gov/23457722/	10.1111/j.1468-3083.2011.04276.x
671	Rayyan	Bala I et al.	2012	Efficacy of gabapentin for prevention of postoperative catheter-related bladder discomfort in patients undergoing transurethral resection of bladder tumor.	Exclude	Not multimodal prehabilitation	JO, LM	2024-09-23	https://pubmed.ncbi.nlm.nih.gov/22309784/	10.1016/j.urology.2011.11.050
672	Rayyan	R√∏der MA et al.	2018	The CPC Risk Calculator: A New App to Predict Prostate-specific Antigen Recurrence During Follow-up After Radical Prostatectomy.	Exclude	Not multimodal prehabilitation	JO, LM	2024-09-23	https://pubmed.ncbi.nlm.nih.gov/28753827/	10.1016/j.euf.2016.11.014
673	Rayyan	Bj√∂rkman K et al.	2021	A prognostic model for colorectal cancer based on CEA and a 48-multiplex serum biomarker panel.	Exclude	Not multimodal prehabilitation	JO, LM	2024-09-23	https://pubmed.ncbi.nlm.nih.gov/33619304/	10.1038/s41598-020-80785-1
674	Rayyan	Mohri Y et al.	2014	Correlation between preoperative systemic inflammation and postoperative infection in patients with gastrointestinal cancer: a multicenter study.	Exclude	Not multimodal prehabilitation	JO, LM	2024-09-23	https://pubmed.ncbi.nlm.nih.gov/23722282/	10.1007/s00595-013-0622-5
675	Rayyan	Nougaret S et al.	2012	MR volumetric measurement of low rectal cancer helps predict tumor response and outcome after combined chemotherapy and radiation therapy.	Exclude	Not multimodal prehabilitation	JO, LM	2024-09-23	https://pubmed.ncbi.nlm.nih.gov/22438364/	10.1148/radiol.12111263
676	Rayyan	Valencia L et al.	2015	Baseline cerebral oximetry values depend on non-modifiable patient characteristics.	Exclude	Not multimodal prehabilitation	JO, LM	2024-09-23	https://pubmed.ncbi.nlm.nih.gov/26524959/	10.1016/j.accpm.2015.06.008
677	Rayyan	Zhou Y et al.	2013	Meta-analysis: preoperative transcatheter arterial chemoembolization does not improve prognosis of patients with resectable hepatocellular carcinoma.	Exclude	Review paper	JO, LM	2024-09-23	https://pubmed.ncbi.nlm.nih.gov/23509884/	10.1186/1471-230X-13-51
678	Rayyan	Mercier L et al.	2011	New prototype neuronavigation system based on preoperative imaging and intraoperative freehand ultrasound: system description and validation.	Exclude	Not multimodal prehabilitation	JO, LM	2024-09-23	https://pubmed.ncbi.nlm.nih.gov/20886304/	10.1007/s11548-010-0535-3
679	Rayyan	Apte SS et al.	2020	Prospective randomised controlled trial using the REthinking Clinical Trials (REaCT) platform and National Surgical Quality Improvement Program (NSQIP) to compare no preparation versus preoperative oral antibiotics alone for surgical site infection rates in elective colon surgery: a protocol.	Exclude	Protocol	JO, LM	2024-09-23	https://pubmed.ncbi.nlm.nih.gov/32647023/	10.1136/bmjopen-2020-036866
680	Rayyan	Si T et al.	2017	Transarterial chemoembolization prior to liver transplantation for patients with hepatocellular carcinoma: A meta-analysis.	Exclude	Review paper	JO, LM	2024-09-23	https://pubmed.ncbi.nlm.nih.gov/28085213/	10.1111/jgh.13727
681	Rayyan	Hong YS et al.	2014	Oxaliplatin, fluorouracil, and leucovorin versus fluorouracil and leucovorin as adjuvant chemotherapy for locally advanced rectal cancer after preoperative chemoradiotherapy (ADORE): an open-label, multicentre, phase 2, randomised controlled trial.	Exclude	Not multimodal prehabilitation	JO, LM	2024-09-23	https://pubmed.ncbi.nlm.nih.gov/25201358/	10.1016/S1470-2045(14)70377-8
682	Rayyan	Herminghaus S et al.	2003	Determination of histopathological tumor grade in neuroepithelial brain tumors by using spectral pattern analysis of in vivo spectroscopic data.	Exclude	Not multimodal prehabilitation	JO, LM	2024-09-23	https://pubmed.ncbi.nlm.nih.gov/12546355/	10.3171/jns.2003.98.1.0074
683	Rayyan	Silverstein J	2012	Mapping the motor and sensory cortices: a historical look and a current case study in sensorimotor localization and direct cortical motor stimulation.	Exclude	Review paper	JO, LM	2024-09-23	https://pubmed.ncbi.nlm.nih.gov/22558647/
684	Rayyan	Kim H et al.	2015	Preoperative magnetic resonance imaging-based breast volumetry for immediate breast reconstruction.	Exclude	Not multimodal prehabilitation	JO, LM	2024-09-23	https://pubmed.ncbi.nlm.nih.gov/25924697/	10.1007/s00266-015-0493-9
685	Rayyan	R√∂sler J et al.	2014	Language mapping in healthy volunteers and brain tumor patients with a novel navigated TMS system: evidence of tumor-induced plasticity.	Exclude	Not multimodal prehabilitation	JO, LM	2024-09-23	https://pubmed.ncbi.nlm.nih.gov/24051073/	10.1016/j.clinph.2013.08.015
686	Rayyan	Hopkins L et al.	2012	Surgical venous thromboprophylaxis: a cross-sectional survey of canadian gynaecologic oncologists.	Exclude	Not multimodal prehabilitation	JO, LM	2024-09-23	https://pubmed.ncbi.nlm.nih.gov/22742487/	10.1016/s1701-2163(16)35321-x
687	Rayyan	Wong KC et al.	2008	Image fusion for computer-assisted bone tumor surgery.	Exclude	Not multimodal prehabilitation	JO, LM	2024-09-23	https://pubmed.ncbi.nlm.nih.gov/18648902/	10.1007/s11999-008-0374-5
688	Rayyan	Ippolito D et al.	2014	Semiquantitative perfusion combined with diffusion-weighted MR imaging in pre-operative evaluation of endometrial carcinoma: results in a group of 57 patients.	Exclude	Not multimodal prehabilitation	JO, LM	2024-09-23	https://pubmed.ncbi.nlm.nih.gov/24629513/	10.1016/j.mri.2014.01.009
689	Rayyan	Alexander M et al.	2009	Prophylactic antiemetics in oral and maxillofacial surgery: a requiem?	Exclude	Not multimodal prehabilitation	JO, LM	2024-09-23	https://pubmed.ncbi.nlm.nih.gov/19686923/	10.1016/j.joms.2009.04.094
690	Rayyan	Yeo CT et al.	2018	Utility of 3D Reconstruction of 2D Liver Computed Tomography/Magnetic Resonance Images as a Surgical Planning Tool for Residents in Liver Resection Surgery.	Exclude	Not multimodal prehabilitation	JO, LM	2024-09-23	https://pubmed.ncbi.nlm.nih.gov/28822820/	10.1016/j.jsurg.2017.07.031
691	Rayyan	Josten C et al.	2013	[Indications and limitations of minimally invasive stabilization of metastatic spinal disease].	Exclude	Commentary	JO, LM	2024-09-23	https://pubmed.ncbi.nlm.nih.gov/23989593/	10.1007/s00132-013-2070-8
692	Rayyan	Nelles M et al.	2009	Pre- and postoperative MR brain imaging with automatic planning and scanning software in tumor patients: an intraindividual comparative study at 3 Tesla.	Exclude	Not multimodal prehabilitation	JO, LM	2024-09-26	https://pubmed.ncbi.nlm.nih.gov/19711417/	10.1002/jmri.21888
693	Rayyan	Ribeyre L et al.	2015	Preoperative balance control compensation in patients with a vestibular schwannoma: does tumor size matter?	Exclude	Not multimodal prehabilitation	JO, LM	2024-09-26	https://pubmed.ncbi.nlm.nih.gov/25242564/	10.1016/j.clinph.2014.07.022
694	Rayyan	Zhang B et al.	2016	Preoperative Plasma Fibrinogen Level Represents an Independent Prognostic Factor in a Chinese Cohort of Patients with Upper Tract Urothelial Carcinoma.	Exclude	Not multimodal prehabilitation	JO, LM	2024-09-26	https://pubmed.ncbi.nlm.nih.gov/26930207/	10.1371/journal.pone.0150193
695	Rayyan	Harada K et al.	2012	Area between the hepatic and heart curves of (99m)Tc-galactosyl-human serum albumin scintigraphy represents liver function and disease progression for preoperative evaluation in hepatocellular carcinoma patients.	Exclude	Not multimodal prehabilitation	JO, LM	2024-09-26	https://pubmed.ncbi.nlm.nih.gov/22179579/	10.1007/s00534-011-0486-2
696	Rayyan	Picht T et al.	2009	Navigated transcranial magnetic stimulation for preoperative functional diagnostics in brain tumor surgery.	Exclude	Not multimodal prehabilitation	JO, LM	2024-09-26	https://pubmed.ncbi.nlm.nih.gov/19935007/	10.1227/01.NEU.0000348009.22750.59
697	Rayyan	Murphy JJ et al.	2008	Early experience with PET/CT scan in the evaluation of pediatric abdominal neoplasms.	Exclude	Not multimodal prehabilitation	JO, LM	2024-09-26	https://pubmed.ncbi.nlm.nih.gov/19040932/	10.1016/j.jpedsurg.2008.08.064
698	Rayyan	Jimenez U et al.	2010	Evaluation of the utility of vibration response imaging device and Operation Planning Software in the assessment of patients before lung resection surgery.	Exclude	Not multimodal prehabilitation	JO, LM	2024-09-26	https://pubmed.ncbi.nlm.nih.gov/20122845/	10.1016/j.ejcts.2009.11.036
699	Rayyan	Rau B et al.	2000	Preoperative radiochemotherapy in locally advanced or recurrent rectal cancer: regional radiofrequency hyperthermia correlates with clinical parameters.	Exclude	Not multimodal prehabilitation	JO, LM	2024-09-26	https://pubmed.ncbi.nlm.nih.gov/10974451/	10.1016/s0360-3016(00)00650-7
700	Rayyan	Goel A	2000	Preoperative shunts in thalamic tumours.	Exclude	Not multimodal prehabilitation	JO, LM	2024-09-26	https://pubmed.ncbi.nlm.nih.gov/11146599/
701	Rayyan	Audenet F et al.	2012	Potential role of photodynamic techniques combined with new generation flexible ureterorenoscopes and molecular markers for the management of urothelial carcinoma of the upper urinary tract.	Exclude	Not multimodal prehabilitation	JO, LM	2024-09-26	https://pubmed.ncbi.nlm.nih.gov/21985291/	10.1111/j.1464-410X.2011.10363.x
702	Rayyan	Tho LM et al.	2006	Acute small bowel toxicity and preoperative chemoradiotherapy for rectal cancer: investigating dose-volume relationships and role for inverse planning.	Exclude	Not multimodal prehabilitation	JO, LM	2024-09-26	https://pubmed.ncbi.nlm.nih.gov/16879928/	10.1016/j.ijrobp.2006.05.005
703	Rayyan	Zijlmans M et al.	2012	Navigated laparoscopy--liver shift and deformation due to pneumoperitoneum in an animal model.	Exclude	wrong population	JO, LM	2024-09-27	https://pubmed.ncbi.nlm.nih.gov/22455616/	10.3109/13645706.2012.665805
704	Rayyan	Horton JK et al.	2015	Preoperative Single-Fraction Partial Breast Radiation Therapy: A Novel Phase 1, Dose-Escalation Protocol With Radiation Response Biomarkers.	Exclude	Not multimodal prehabilitation	JO, LM	2024-09-27	https://pubmed.ncbi.nlm.nih.gov/26104938/	10.1016/j.ijrobp.2015.03.007
705	Rayyan	Schmitz AM et al.	2014	Agreement on indication for systemic therapy between biopsied tissue and surgical excision specimens in breast cancer patients.	Exclude	Not multimodal prehabilitation	JO, LM	2024-09-27	https://pubmed.ncbi.nlm.nih.gov/24614128/	10.1371/journal.pone.0091439
706	Rayyan	Halpern BS et al.	2005	Presurgical staging of non-small cell lung cancer: positron emission tomography, integrated positron emission tomography/CT, and software image fusion.	Exclude	Not multimodal prehabilitation	JO, LM	2024-09-27	https://pubmed.ncbi.nlm.nih.gov/16236886/	10.1378/chest.128.4.2289
707	Rayyan	Hu Y et al.	2007	The feasibility of three-dimensional displays of the thorax for preoperative planning in the surgical treatment of lung cancer.	Exclude	Not multimodal prehabilitation	JO, LM	2024-09-27	https://pubmed.ncbi.nlm.nih.gov/17223351/	10.1016/j.ejcts.2006.11.054
708	Rayyan	Nanashima A et al.	2012	Three-dimensional fusion images of hepatic vasculature and bile duct used for preoperative simulation before hepatic surgery.	Exclude	Not multimodal prehabilitation	JO, LM	2024-09-27	https://pubmed.ncbi.nlm.nih.gov/22369745/	10.5754/hge11818
709	Rayyan	Jambusaria-Pahlajani A et al.	2009	Test characteristics of high-resolution ultrasound in the preoperative assessment of margins of basal cell and squamous cell carcinoma in patients undergoing Mohs micrographic surgery.	Exclude	Not multimodal prehabilitation	JO, LM	2024-09-28	https://pubmed.ncbi.nlm.nih.gov/19018815/	10.1111/j.1524-4725.2008.34376.x
710	Rayyan	Nesbitt AL et al.	2019	Prediction of pathological stage at radical prostatectomy: do commonly used prostate cancer nomograms apply to men from Far North Queensland?	Exclude	Not multimodal prehabilitation	JO, LM	2024-09-28	https://pubmed.ncbi.nlm.nih.gov/30560567/	10.1111/ans.14960
711	Rayyan	Petrella JR et al.	2006	Preoperative functional MR imaging localization of language and motor areas: effect on therapeutic decision making in patients with potentially resectable brain tumors.	Exclude	Not multimodal prehabilitation	JO, LM	2024-09-28	https://pubmed.ncbi.nlm.nih.gov/16857981/	10.1148/radiol.2403051153
712	Rayyan	Chan EG et al.	2015	Preoperative (3-dimensional) computed tomography lung reconstruction before anatomic segmentectomy or lobectomy for stage I non-small cell lung cancer.	Exclude	Not multimodal prehabilitation	JO, LM	2024-09-28	https://pubmed.ncbi.nlm.nih.gov/26319461/	10.1016/j.jtcvs.2015.06.051
713	Rayyan	Bi WL et al.	2015	Utility of dynamic computed tomography angiography in the preoperative evaluation of skull base tumors.	Exclude	Not multimodal prehabilitation	JO, LM	2024-09-28	https://pubmed.ncbi.nlm.nih.gov/25839925/	10.3171/2014.10.JNS141055
714	Rayyan	Hacker AG et al.	2008	The contralateral lamina: a reliable guide in subaxial, cervical pedicle screw placement.	Exclude	Not multimodal prehabilitation	JO, LM	2024-09-28	https://pubmed.ncbi.nlm.nih.gov/18795348/	10.1007/s00586-008-0756-0
715	Rayyan	Harner SG et al.	2000	Audiometric findings in patients with acoustic neuroma.	Exclude	Not multimodal prehabilitation	JO, LM	2024-09-28	https://pubmed.ncbi.nlm.nih.gov/10821556/	10.1016/s0196-0709(00)80052-6
716	Rayyan	Oishi M et al.	2011	Prediction of the microsurgical window for skull-base tumors by advanced three-dimensional multi-fusion volumetric imaging.	Exclude	Not multimodal prehabilitation	JO, LM	2024-09-28	https://pubmed.ncbi.nlm.nih.gov/21441736/	10.2176/nmc.51.201
717	Rayyan	Salunke P et al.	2012	Large demyelinating lesions: a neurosurgical perspective.	Exclude	Not multimodal prehabilitation	JO, LM	2024-09-29	https://pubmed.ncbi.nlm.nih.gov/22404734/	10.3109/02688697.2012.657269
718	Rayyan	Waaijer L et al.	2015	Impact of preoperative evaluation of tumour grade by core needle biopsy on clinical risk assessment and patient selection for adjuvant systemic treatment in breast cancer.	Exclude	Not multimodal prehabilitation	JO, LM	2024-09-29	https://pubmed.ncbi.nlm.nih.gov/26176340/	10.1002/bjs.9858
719	Rayyan	Terrier LM et al.	2018	Therapeutic Failure in Trigeminal Neuralgia: from a Clarification of Trigeminal Nerve Somatotopy to a Targeted Partial Sensory Rhizotomy.	Exclude	Not multimodal prehabilitation	JO, LM	2024-09-29	https://pubmed.ncbi.nlm.nih.gov/29883821/	10.1016/j.wneu.2018.05.211
720	Rayyan	Liu Q et al.	2019	[Establishment of a nomogram model for predicting lymph node metastasis in patients with cN0 gastric cancer based on combination of preoperative C-reactive protein/albumin ratio].	Exclude	Not multimodal prehabilitation	JO, LM	2024-09-29	https://pubmed.ncbi.nlm.nih.gov/31434451/	10.3760/cma.j.issn.0253-3766.2019.08.008
721	Rayyan	Dello SA et al.	2011	Prospective volumetric assessment of the liver on a personal computer by nonradiologists prior to partial hepatectomy.	Exclude	Not multimodal prehabilitation	JO, LM	2024-09-29	https://pubmed.ncbi.nlm.nih.gov/21136056/	10.1007/s00268-010-0877-6
722	Rayyan	Oishi M et al.	2011	Presurgical simulation with advanced 3-dimensional multifusion volumetric imaging in patients with skull base tumors.	Exclude	Not multimodal prehabilitation	JO, LM	2024-09-29	https://pubmed.ncbi.nlm.nih.gov/21304332/	10.1227/NEU.0b013e318207b3ad
723	Rayyan	Kwek LK et al.	2018	Uterine fibroid or ovarian fibroma: importance of comprehensive preoperative consent-taking to include unexpected findings with management implications.	Exclude	Not multimodal prehabilitation	JO, LM	2024-09-29	https://pubmed.ncbi.nlm.nih.gov/29437720/	10.1136/bcr-2017-222608
724	Rayyan	Rodrigues JCL et al.	2019	CT-guided Microcoil Pulmonary Nodule Localization prior to Video-assisted Thoracoscopic Surgery: Diagnostic Utility and Recurrence-Free Survival.	Exclude	Not multimodal prehabilitation	JO, LM	2024-09-29	https://pubmed.ncbi.nlm.nih.gov/30720402/	10.1148/radiol.2019181674
725	Rayyan	Azmil A et al.	2018	Can Nomograms Predict Preoperative Axillary Lymph Node Metastasis in Patients With Breast Cancer to Guide Second Look Ultrasonography?	Exclude	Not multimodal prehabilitation	JO, LM	2024-09-29	https://pubmed.ncbi.nlm.nih.gov/29152824/	10.1002/jum.14485
726	Rayyan	Rooney CP et al.	2005	Use of 3-dimensional computed tomography reconstruction studies in the preoperative assessment of patients undergoing balloon dilatation for tracheobronchial stenosis.	Exclude	Not multimodal prehabilitation	JO, LM	2024-09-29	https://pubmed.ncbi.nlm.nih.gov/16155354/	10.1159/000088094
727	Rayyan	Chen CY et al.	2014	Utility of the iodine overlay technique and virtual nonenhanced images for the preoperative T staging of colorectal cancer by dual-energy CT with tin filter technology.	Exclude	Not multimodal prehabilitation	JO, LM	2024-10-01	https://pubmed.ncbi.nlm.nih.gov/25469775/	10.1371/journal.pone.0113589
728	Rayyan	Banovac F et al.	2010	Radiofrequency ablation of lung tumors in swine assisted by a navigation device with preprocedural volumetric planning.	Exclude	Not multimodal prehabilitation	JO, LM	2024-10-01	https://pubmed.ncbi.nlm.nih.gov/19939704/	10.1016/j.jvir.2009.09.012
729	Rayyan	Archip N et al.	2007	Non-rigid registration of pre-procedural MR images with intra-procedural unenhanced CT images for improved targeting of tumors during liver radiofrequency ablations.	Exclude	Not multimodal prehabilitation	JO, LM	2024-10-01	https://pubmed.ncbi.nlm.nih.gov/18044662/	10.1007/978-3-540-75759-7_117
730	Rayyan	Bruns ERJ et al.	2019	Fit4SurgeryTV At-home Prehabilitation for Frail Older Patients Planned for Colorectal Cancer Surgery: A Pilot Study.	Assessed for eligibility	Meets basic criteria	JO, LM	2024-10-01	https://pubmed.ncbi.nlm.nih.gov/30550454/	10.1097/PHM.0000000000001108
731	Rayyan	D'Andrea G et al.	2017	Functional Magnetic Resonance Imaging (fMRI), Pre-intraoperative Tractography in Neurosurgery: The Experience of Sant' Andrea Rome University Hospital.	Exclude	Not multimodal prehabilitation	JO, LM	2024-10-01	https://pubmed.ncbi.nlm.nih.gov/28120080/	10.1007/978-3-319-39546-3_36
732	Rayyan	Gallagher M et al.	2019	Prophylactic antibiotics to prevent surgical site infection after breast cancer surgery.	Exclude	Review paper	JO, LM	2024-10-01	https://pubmed.ncbi.nlm.nih.gov/31557310/	10.1002/14651858.CD005360.pub5
733	Rayyan	Wu DF et al.	2019	Using Real-Time Fusion Imaging Constructed from Contrast-Enhanced Ultrasonography and Magnetic Resonance Imaging for High-Grade Glioma in Neurosurgery.	Exclude	Not multimodal prehabilitation	JO, LM	2024-10-01	https://pubmed.ncbi.nlm.nih.gov/30677585/	10.1016/j.wneu.2018.12.215
734	Rayyan	B√∂ttger J et al.	2011	A software tool for interactive exploration of intrinsic functional connectivity opens new perspectives for brain surgery.	Exclude	wrong population	JO, LM	2024-10-01	https://pubmed.ncbi.nlm.nih.gov/21461877/	10.1007/s00701-011-0985-6
735	Rayyan	Ismailov SI et al.	2004	Postoperative calcitonin study in medullary thyroid carcinoma.	Exclude	Not multimodal prehabilitation	JO, LM	2024-10-01	https://pubmed.ncbi.nlm.nih.gov/15163310/	10.1677/erc.0.0110357
736	Rayyan	Dasenbrock HH et al.	2019	Frameless Stereotactic Navigation during Insular Glioma Resection using Fusion of Three-Dimensional Rotational Angiography and Magnetic Resonance Imaging.	Exclude	Not multimodal prehabilitation	JO, LM	2024-10-01	https://pubmed.ncbi.nlm.nih.gov/30898738/	10.1016/j.wneu.2019.03.096
737	Rayyan	Schiffbauer H et al.	2002	Preoperative magnetic source imaging for brain tumor surgery: a quantitative comparison with intraoperative sensory and motor mapping.	Exclude	Not multimodal prehabilitation	JO, LM	2024-10-01	https://pubmed.ncbi.nlm.nih.gov/12507131/	10.3171/jns.2002.97.6.1333
738	Rayyan	Mandonnet E et al.	2007	Preoperative estimation of residual volume for WHO grade II glioma resected with intraoperative functional mapping.	Exclude	Not multimodal prehabilitation	JO, LM	2024-10-01	https://pubmed.ncbi.nlm.nih.gov/17018698/	10.1215/15228517-2006-015
739	Rayyan	Breau RH et al.	2011	Treatment of patients with small renal masses: a survey of the American Urological Association.	Exclude	Not multimodal prehabilitation	JO, LM	2024-10-01	https://pubmed.ncbi.nlm.nih.gov/21168170/	10.1016/j.juro.2010.09.092
740	Rayyan	Ashraf K et al.	2006	Colorectal carcinoma, preoperative evaluation by spiral computed tomography.	Exclude	Not multimodal prehabilitation	JO, LM	2024-10-01	https://pubmed.ncbi.nlm.nih.gov/16711333/
741	Rayyan	Antoniewicz AA et al.	2011	GreenLight‚Ñ¢ laser in the treatment of lower urinary tract symptoms due to benign prostatic enlargement.	Exclude	Not multimodal prehabilitation	JO, LM	2024-10-01	https://pubmed.ncbi.nlm.nih.gov/21381906/	10.1586/erd.10.91
742	Rayyan	Cheung YM et al.	2009	Current technique of laparoscopic total mesorectal excision (TME): an international questionnaire among 368 surgeons.	Exclude	Not multimodal prehabilitation	JO, LM	2024-10-01	https://pubmed.ncbi.nlm.nih.gov/19551439/	10.1007/s00464-009-0566-4
743	Rayyan	Iwaki S et al.	2017	Role of immediate recurrent laryngeal nerve reconstruction in surgery for thyroid cancers with fixed vocal cords.	Exclude	Not multimodal prehabilitation	JO, LM	2024-10-04	https://pubmed.ncbi.nlm.nih.gov/27997055/	10.1002/hed.24627
744	Rayyan	Yang JC et al.	2000	Preoperative Multidimensional Affect and Pain Survey (MAPS) scores predict postcolectomy analgesia requirement.	Exclude	Not multimodal prehabilitation	JO, LM	2024-10-04	https://pubmed.ncbi.nlm.nih.gov/11153787/	10.1097/00002508-200012000-00007
745	Rayyan	Mole DJ et al.	2018	Study protocol: HepaT1ca - an observational clinical cohort study to quantify liver health in surgical candidates for liver malignancies.	Exclude	Protocol	JO, LM	2024-10-04	https://pubmed.ncbi.nlm.nih.gov/30208871/	10.1186/s12885-018-4737-3
746	Rayyan	Voss J et al.	2013	The role of secondary motor and language cortices in morbidity and mortality: a retrospective functional MRI study of surgical planning for patients with intracranial tumors.	Exclude	Not multimodal prehabilitation	JO, LM	2024-10-04	https://pubmed.ncbi.nlm.nih.gov/23544413/	10.3171/2013.2.FOCUS12410
747	Rayyan	Amiez C et al.	2008	Preoperative functional magnetic resonance imaging assessment of higher-order cognitive function in patients undergoing surgery for brain tumors.	Exclude	Not multimodal prehabilitation	JO, LM	2024-10-04	https://pubmed.ncbi.nlm.nih.gov/18240920/	10.3171/JNS/2008/108/2/0258
748	Rayyan	Fersten E et al.	2011	Neuropsychological assessment of language functions during functional magnetic resonance imaging: development of new tasks. Preliminary report.	Exclude	wrong population	JO, LM	2024-10-04	https://pubmed.ncbi.nlm.nih.gov/22212987/	10.1016/S0028-3843(14)60124-9
749	Rayyan	Sevean P et al.	2008	Bridging the distance: educating nurses for telehealth practice.	Exclude	Not multimodal prehabilitation	JO, LM	2024-10-04	https://pubmed.ncbi.nlm.nih.gov/18792607/	10.3928/00220124-20080901-10
750	Rayyan	Shen HL et al.	2008	Balloon occlusion and hypothermic perfusion of the renal artery in laparoscopic partial nephectomy.	Exclude	Not multimodal prehabilitation	JO, LM	2024-10-04	https://pubmed.ncbi.nlm.nih.gov/18775030/	10.1111/j.1442-2042.2008.02158.x
751	Rayyan	Marshall AH et al.	2003	Patients' perspectives on the short- and long-term outcomes following surgery for benign parotid neoplasms.	Exclude	Not multimodal prehabilitation	JO, LM	2024-10-04	https://pubmed.ncbi.nlm.nih.gov/12956917/	10.1258/002221503768199960
752	Rayyan	Feuerstein M et al.	2008	Intraoperative laparoscope augmentation for port placement and resection planning in minimally invasive liver resection.	Exclude	No primary data	JO, LM	2024-10-06	https://pubmed.ncbi.nlm.nih.gov/18334431/	10.1109/TMI.2007.907327
753	Rayyan	Ferris DG et al.	2004	Colposcopy quality control by remote review of digitized colposcopic images.	Exclude	wrong population	JO, LM	2024-10-06	https://pubmed.ncbi.nlm.nih.gov/15592275/	10.1016/j.ajog.2004.06.107
754	Rayyan	Pennington Z et al.	2019	Visceral Fat Volume From Standard Preoperative CT is an Independent Predictor of Short-term Survival in Patients Undergoing Surgery for Metastatic Spine Disease.	Exclude	Not multimodal prehabilitation	JO, LM	2024-10-06	https://pubmed.ncbi.nlm.nih.gov/30730429/	10.1097/BSD.0000000000000784
755	Rayyan	Chen G et al.	2011	Functioning paraganglioma of the cervical spine.	Exclude	Not multimodal prehabilitation	JO, LM	2024-10-06	https://pubmed.ncbi.nlm.nih.gov/21956072/	10.3928/01477447-20110826-27
756	Rayyan	Xu WH et al.	2006	Preoperatively molecular staging with CM10 ProteinChip and SELDI-TOF-MS for colorectal cancer patients.	Exclude	Not multimodal prehabilitation	JO, LM	2024-10-06	https://pubmed.ncbi.nlm.nih.gov/16502512/	10.1631/jzus.2006.B0235
757	Rayyan	Kanzaki M et al.	2013	Presurgical planning using a three-dimensional pulmonary model of the actual anatomy of patient with primary lung cancer.	Exclude	Not multimodal prehabilitation	JO, LM	2024-10-07	https://pubmed.ncbi.nlm.nih.gov/23344773/	10.1055/s-0032-1328923
758	Rayyan	Baatrup G et al.	2006	Resectability of rectal cancers still fixed after radio-chemotherapy: evaluation by digital rectal examination, MRI, and intraoperative examination.	Exclude	Not multimodal prehabilitation	JO, LM	2024-10-07	https://pubmed.ncbi.nlm.nih.gov/15968523/	10.1007/s00384-005-0747-0
759	Rayyan	Spottiswoode BS et al.	2013	Preoperative three-dimensional model creation of magnetic resonance brain images as a tool to assist neurosurgical planning.	Exclude	Not multimodal prehabilitation	JO, LM	2024-10-07	https://pubmed.ncbi.nlm.nih.gov/23446024/	10.1159/000345264
760	Rayyan	Wengenroth M et al.	2011	Diagnostic benefits of presurgical fMRI in patients with brain tumours in the primary sensorimotor cortex.	Exclude	Not multimodal prehabilitation	JO, LM	2024-10-07	https://pubmed.ncbi.nlm.nih.gov/21271252/	10.1007/s00330-011-2067-9
761	Rayyan	Minn AY et al.	2009	Pancreatic tumor motion on a single planning 4D-CT does not correlate with intrafraction tumor motion during treatment.	Exclude	Not multimodal prehabilitation	JO, LM	2024-10-08	https://pubmed.ncbi.nlm.nih.gov/19398901/	10.1097/COC.0b013e31818da9e0
762	Rayyan	Novoa NM et al.	2017	Functional evaluation before lung resection: searching for a low technology test in a safer environment for the patient: a pilot study.	Exclude	Not multimodal prehabilitation	JO, LM	2024-10-08	https://pubmed.ncbi.nlm.nih.gov/28204225/	10.1093/ejcts/ezw403
763	Rayyan	Renouf T et al.	2024	Barriers and facilitators to giving prehabilitation advice by clinical nurse specialists and advanced nurse practitioners in oncology patients.	Exclude	Not multimodal prehabilitation	JO, LM	2024-10-08	https://pubmed.ncbi.nlm.nih.gov/38358590/	10.1007/s00520-023-08273-6
764	Rayyan	Lee WC et al.	2013	Preoperative long course chemoirradiation in a developing country for rectal carcinoma: Kuala Lumpur hospital experience.	Exclude	Not multimodal prehabilitation	JO, LM	2024-10-08	https://pubmed.ncbi.nlm.nih.gov/23886211/	10.7314/apjcp.2013.14.6.3941
765	Rayyan	Permuth-Wey J et al.	2015	Plasma MicroRNAs as Novel Biomarkers for Patients with Intraductal Papillary Mucinous Neoplasms of the Pancreas.	Exclude	Not multimodal prehabilitation	JO, LM	2024-10-08	https://pubmed.ncbi.nlm.nih.gov/26314797/	10.1158/1940-6207.CAPR-15-0094
766	Rayyan	Tamura M et al.	2013	Usefulness of Leksell GammaPlan for preoperative planning of brain tumor resection: delineation of the cranial nerves and fusion of the neuroimaging data, including diffusion tensor imaging.	Exclude	Not multimodal prehabilitation	JO, LM	2024-10-08	https://pubmed.ncbi.nlm.nih.gov/23417477/	10.1007/978-3-7091-1376-9_27
767	Rayyan	Nagata K et al.	2007	Polyethylene glycol solution (PEG) plus contrast medium vs PEG alone preparation for CT colonography and conventional colonoscopy in preoperative colorectal cancer staging.	Exclude	Not multimodal prehabilitation	JO, LM	2024-10-08	https://pubmed.ncbi.nlm.nih.gov/16583194/	10.1007/s00384-006-0113-x
768	Rayyan	Kawaguchi T et al.	2011	Clinical evaluation of JCGC and TNM staging on multidetector-row computed tomography in preoperative nodal staging of gastric cancer.	Exclude	Not multimodal prehabilitation	JO, LM	2024-10-08	https://pubmed.ncbi.nlm.nih.gov/21830400/
769	Rayyan	Jensen LH et al.	2010	Clinical outcome in 520 consecutive Danish rectal cancer patients treated with short course preoperative radiotherapy.	Exclude	Not multimodal prehabilitation	JO, LM	2024-10-08	https://pubmed.ncbi.nlm.nih.gov/19880268/	10.1016/j.ejso.2009.10.008
770	Rayyan	Harewood GC et al.	2004	Assessment of clinical impact of endoscopic ultrasound on esophageal cancer.	Exclude	Not multimodal prehabilitation	JO, LM	2024-10-08	https://pubmed.ncbi.nlm.nih.gov/15012782/	10.1111/j.1440-1746.2003.03304.x
771	Rayyan	Magliulo G et al.	2003	Preservation of the saccular nerve and of the vestibular evoked myogenic potential during vestibular schwannoma surgery.	Exclude	Not multimodal prehabilitation	JO, LM	2024-10-08	https://pubmed.ncbi.nlm.nih.gov/12621349/	10.1097/00129492-200303000-00029
772	Rayyan	Picht T et al.	2011	Navigated brain stimulation for preoperative cortical mapping in paretic patients: case report of a hemiplegic patient.	Exclude	Not multimodal prehabilitation	JO, LM	2024-10-10	https://pubmed.ncbi.nlm.nih.gov/21307789/	10.1227/NEU.0b013e318210c7df
773	Rayyan	Itoh S et al.	2013	Anatomical hepatic resection of segment VIII with preoperative 3-dimensional volumetry using SYNAPSE VINCENT and ultrasound-guided vessel compression: report of a case.	Exclude	Not multimodal prehabilitation	JO, LM	2024-10-10	https://pubmed.ncbi.nlm.nih.gov/24620637/
774	Rayyan	Beddar AS et al.	2001	Mobile linear accelerators for intraoperative radiation therapy.	Exclude	Commentary	JO, LM	2024-10-10	https://pubmed.ncbi.nlm.nih.gov/11725448/	10.1016/s0001-2092(06)61769-9
775	Rayyan	Tsimogiannis KE et al.	2012	Toll-like receptors in the inflammatory response during open and laparoscopic colectomy for colorectal cancer.	Exclude	Not multimodal prehabilitation	JO, LM	2024-10-10	https://pubmed.ncbi.nlm.nih.gov/21898023/	10.1007/s00464-011-1871-2
776	Rayyan	Dubin AM et al.	2003	The use of implantable cardioverter-defibrillators in pediatric patients awaiting heart transplantation.	Exclude	Not multimodal prehabilitation	JO, LM	2024-10-10	https://pubmed.ncbi.nlm.nih.gov/14583898/	10.1054/s1071-9164(03)00128-3
777	Rayyan	Meng WJ et al.	2015	Clinical Value of Preoperative Chest Computed Tomography for Colon Cancer Under Current Knowledge and Imaging Technology.	Exclude	Commentary	JO, LM	2024-10-10	https://pubmed.ncbi.nlm.nih.gov/24368661/	10.1097/SLA.0000000000000413
778	Rayyan	Huang H et al.	2016	PreSurgMapp: a MATLAB Toolbox for Presurgical Mapping of Eloquent Functional Areas Based on Task-Related and Resting-State Functional MRI.	Exclude	Not multimodal prehabilitation	JO, LM	2024-10-10	https://pubmed.ncbi.nlm.nih.gov/27221107/	10.1007/s12021-016-9304-y
779	Rayyan	Wagner M et al.	2016	Electromagnetic organ tracking allows for real-time compensation of tissue shift in image-guided laparoscopic rectal surgery: results of a phantom study.	Exclude	Not multimodal prehabilitation	JO, LM	2024-10-10	https://pubmed.ncbi.nlm.nih.gov/26099616/	10.1007/s00464-015-4231-9
780	Rayyan	Sheehan JJ et al.	2007	FDG PET in preoperative assessment of colorectal liver metastases combining "evidence-based practice" and "technology assessment" methods to develop departmental imaging protocols: should FDG PET be routinely used in the preoperative assessment of patients with colorectal liver metastases?	Exclude	Not multimodal prehabilitation	JO, LM	2024-10-10	https://pubmed.ncbi.nlm.nih.gov/17368206/	10.1016/j.acra.2007.01.015
781	Rayyan	Ayache S et al.	2003	[Comparison of laryngoscopy and CT-scan results before partial laryngectomy].	Exclude	Not multimodal prehabilitation	JO, LM	2024-10-10	https://pubmed.ncbi.nlm.nih.gov/14726846/
782	Rayyan	Chang V et al.	2012	Computer-aided volumetric analysis as a sensitive tool for the management of incidental meningiomas.	Exclude	Not multimodal prehabilitation	JO, LM	2024-10-10	https://pubmed.ncbi.nlm.nih.gov/22302235/	10.1007/s00701-012-1273-9
783	Rayyan	Zac√† D et al.	2014	Cerebrovascular reactivity mapping in patients with low grade gliomas undergoing presurgical sensorimotor mapping with BOLD fMRI.	Exclude	Not multimodal prehabilitation	JO, LM	2024-10-10	https://pubmed.ncbi.nlm.nih.gov/24338845/	10.1002/jmri.24406
784	Rayyan	Slieker JC et al.	2011	Bowel preparation prior to laparoscopic colorectal resection: what is the current practice?	Exclude	Not multimodal prehabilitation	JO, LM	2024-10-10	https://pubmed.ncbi.nlm.nih.gov/22011273/	10.1089/lap.2011.0064
785	Rayyan	Sink J et al.	2012	Computer-aided stereolithography for presurgical planning in fibula free tissue reconstruction of the mandible.	Exclude	Not multimodal prehabilitation	JO, LM	2024-10-10	https://pubmed.ncbi.nlm.nih.gov/22711196/	10.1055/s-0032-1315762
786	Rayyan	KleinJan GH et al.	2016	Multimodal hybrid imaging agents for sentinel node mapping as a means to (re)connect nuclear medicine to advances made in robot-assisted surgery.	Exclude	Not multimodal prehabilitation	JO, LM	2024-10-10	https://pubmed.ncbi.nlm.nih.gov/26768422/	10.1007/s00259-015-3292-2
787	Rayyan	Beller S et al.	2007	Image-guided surgery of liver metastases by three-dimensional ultrasound-based optoelectronic navigation.	Exclude	Not multimodal prehabilitation	JO, LM	2024-10-10	https://pubmed.ncbi.nlm.nih.gov/17380480/	10.1002/bjs.5712
788	Rayyan	Cunha D et al.	2011	Comparison of ex vivo optical coherence tomography with conventional frozen-section histology for visualizing basal cell carcinoma during Mohs micrographic surgery.	Exclude	Not multimodal prehabilitation	JO, LM	2024-10-11	https://pubmed.ncbi.nlm.nih.gov/21797838/	10.1111/j.1365-2133.2011.10461.x
789	Rayyan	Saito S et al.	2005	A novel 3D hepatectomy simulation based on liver circulation: application to liver resection and transplantation.	Exclude	Not multimodal prehabilitation	JO, LM	2024-10-11	https://pubmed.ncbi.nlm.nih.gov/15846773/	10.1002/hep.20684
790	Rayyan	Al Jabbari O et al.	2016	Use of three-dimensional models to assist in the resection of malignant cardiac tumors.	Exclude	Not multimodal prehabilitation	JO, LM	2024-10-11	https://pubmed.ncbi.nlm.nih.gov/27455392/	10.1111/jocs.12812
791	Rayyan	Kingham TP et al.	2012	Image-guided liver surgery: intraoperative projection of computed tomography images utilizing tracked ultrasound.	Exclude	Not multimodal prehabilitation	JO, LM	2024-10-11	https://pubmed.ncbi.nlm.nih.gov/22882196/	10.1111/j.1477-2574.2012.00487.x
792	Rayyan	Valdivieso RF et al.	2013	Robot assisted radical prostatectomy: how I do it. Part I: Patient preparation and positioning.	Exclude	Clinical practice guidelines	JO, LM	2024-10-11	https://pubmed.ncbi.nlm.nih.gov/24128839/
793	Rayyan	White E	2000	Patients with implantable cardioverter defibrillators: transition to home.	Exclude	Commentary	JO, LM	2024-10-11	https://pubmed.ncbi.nlm.nih.gov/10756473/	10.1097/00005082-200004000-00007
794	Rayyan	Maurice MJ et al.	2018	Single-Port Robot-Assisted Perineal Prostatectomy and Pelvic Lymphadenectomy: Step-by-Step Technique in a Cadaveric Model.	Exclude	wrong population	JO, LM	2024-10-11	https://pubmed.ncbi.nlm.nih.gov/29774808/	10.1089/end.2017.0707
795	Rayyan	Pleijhuis RG et al.	2013	A validated web-based nomogram for predicting positive surgical margins following breast-conserving surgery as a preoperative tool for clinical decision-making.	Exclude	Not multimodal prehabilitation	JO, LM	2024-10-11	https://pubmed.ncbi.nlm.nih.gov/23462681/	10.1016/j.breast.2013.01.010
796	Rayyan	Ito T et al.	2007	An ultrasensitive new DNA microarray chip provides gene expression profiles for preoperative esophageal cancer biopsies without RNA amplification.	Exclude	Not multimodal prehabilitation	JO, LM	2024-10-11	https://pubmed.ncbi.nlm.nih.gov/18511875/	10.1159/000136156
797	Rayyan	Jƒôdrzejewski P et al.	2012	Maxillary reconstruction using a multi-element free fibula flap based on a three-dimensional polyacrylic resin model.	Exclude	Not multimodal prehabilitation	JO, LM	2024-10-11	https://pubmed.ncbi.nlm.nih.gov/22472495/	10.2478/v10035-012-0008-1
798	Rayyan	Matovic M et al.	2017	An innovative method for precise lymph node detection before surgical treatment in breast cancer.	Exclude	Not multimodal prehabilitation	JO, LM	2024-10-11	https://pubmed.ncbi.nlm.nih.gov/28697191/	10.1967/s002449910555
799	Rayyan	Ferr√°ndiz L et al.	2008	[An economic analysis of presurgical teledermatology in patients with nonmelanoma skin cancer].	Exclude	Not multimodal prehabilitation	JO, LM	2024-10-14	https://pubmed.ncbi.nlm.nih.gov/19091219/
800	Rayyan	Kwok K et al.	2007	Resection of a benign brachial plexus nerve sheath tumor using intraoperative electrophysiological monitoring.	Exclude	Not multimodal prehabilitation	JO, LM	2024-10-14	https://pubmed.ncbi.nlm.nih.gov/17415169/	10.1227/01.NEU.0000255375.34475.99
801	Rayyan	Rouvi√®re O et al.	2004	Can color doppler predict the uniformity of HIFU-induced prostate tissue destruction?	Exclude	Not multimodal prehabilitation	JO, LM	2024-10-14	https://pubmed.ncbi.nlm.nih.gov/15264239/	10.1002/pros.20076
802	Rayyan	Kim J et al.	2005	Changes in serum proteomic patterns by presurgical alpha-tocopherol and L-selenomethionine supplementation in prostate cancer.	Exclude	Not multimodal prehabilitation	JO, LM	2024-10-14	https://pubmed.ncbi.nlm.nih.gov/16030104/	10.1158/1055-9965.EPI-04-0679
803	Rayyan	Gerganov VM et al.	2011	Diffusion tensor imaging-based fiber tracking for prediction of the position of the facial nerve in relation to large vestibular schwannomas.	Exclude	Not multimodal prehabilitation	JO, LM	2024-10-14	https://pubmed.ncbi.nlm.nih.gov/21962081/	10.3171/2011.7.JNS11495
804	Rayyan	Hamza-Lup FG et al.	2007	Distributed augmented reality with 3-D lung dynamics--a planning tool concept.	Exclude	No primary data	JO, LM	2024-10-14	https://pubmed.ncbi.nlm.nih.gov/17249402/	10.1109/titb.2006.880552
805	Rayyan	Abulafia O et al.	2001	Magnetic resonance imaging in the preoperative determination of tumor resectability in previously irradiated groin tumor.	Exclude	Not multimodal prehabilitation	JO, LM	2024-10-14	https://pubmed.ncbi.nlm.nih.gov/11223712/	10.1159/000052912
806	Rayyan	Zizelmann C et al.	2005	[Computer assisted methods in reconstructive and function-preserving orbital surgery. New capabilities of computer assisted preoperative surgical planning (CAPP) and computer assisted surgery (CAS)].	Exclude	Not multimodal prehabilitation	JO, LM	2024-10-14	https://pubmed.ncbi.nlm.nih.gov/15549211/	10.1007/s00106-004-1178-x
807	Rayyan	Jacobs S et al.	2008	3D-Imaging of cardiac structures using 3D heart models for planning in heart surgery: a preliminary study.	Exclude	wrong population	JO, LM	2024-10-14	https://pubmed.ncbi.nlm.nih.gov/17925319/	10.1510/icvts.2007.156588
808	Rayyan	M√∂ller M et al.	2005	Real time fMRI: a tool for the routine presurgical localisation of the motor cortex.	Exclude	Not multimodal prehabilitation	JO, LM	2024-10-14	https://pubmed.ncbi.nlm.nih.gov/15517279/	10.1007/s00330-004-2513-z
809	Rayyan	Zhang N et al.	2014	[Effect of preoperative long course radiotherapy on anastomotic leakage after low anterior resection for rectal cancer: a Meta-analysis].	Exclude	Review paper	JO, LM	2024-10-14	https://pubmed.ncbi.nlm.nih.gov/25164903/
810	Rayyan	John NW et al.	2004	Interrogation of patient data delivered to the operating theatre during hepato-pancreatic surgery using high-performance computing.	Exclude	Not multimodal prehabilitation	JO, LM	2024-10-14	https://pubmed.ncbi.nlm.nih.gov/16112973/	10.3109/10929080500163430
811	Rayyan	Yamada SM et al.	2010	Preoperative surgical approach planning for metastatic pituitary stalk tumor using multimodal fusion imaging in a neuronavigation system--case report.	Exclude	Not multimodal prehabilitation	JO, LM	2024-10-14	https://pubmed.ncbi.nlm.nih.gov/20339283/	10.2176/nmc.50.259
812	Rayyan	Uchiyama K et al.	2007	Prevention of postoperative infections by administration of antimicrobial agents immediately before surgery for patients with gastrointestinal cancers.	Exclude	Not multimodal prehabilitation	JO, LM	2024-10-14	https://pubmed.ncbi.nlm.nih.gov/17708282/
813	Rayyan	Iyer NG et al.	2010	Role of pretreatment 18FDG-PET/CT in surgical decision-making for head and neck cancers.	Exclude	Not multimodal prehabilitation	JO, LM	2024-10-14	https://pubmed.ncbi.nlm.nih.gov/20054849/	10.1002/hed.21319
814	Rayyan	Arai T et al.	2008	Volumetric analysis of a rhabdoid meningioma during preoperative follow-up. A case report.	Exclude	Not multimodal prehabilitation	JO, LM	2024-10-14	https://pubmed.ncbi.nlm.nih.gov/19115677/
815	Rayyan	Nishiyama Y et al.	2000	Visualization of the motor activation area using SPECT in neurosurgical patients with lesions near the central sulcus.	Exclude	Not multimodal prehabilitation	JO, LM	2024-10-14	https://pubmed.ncbi.nlm.nih.gov/10716311/
816	Rayyan	Miller D et al.	2007	Is the image guidance of ultrasonography beneficial for neurosurgical routine?	Exclude	Not multimodal prehabilitation	JO, LM	2024-10-18	https://pubmed.ncbi.nlm.nih.gov/17512324/	10.1016/j.surneu.2006.07.021
817	Rayyan	Sfar R et al.	2008	[What are the alternative criteria for fine needle aspiration biopsy of a thyroid nodule?].	Exclude	Not multimodal prehabilitation	JO, LM	2024-10-18	https://pubmed.ncbi.nlm.nih.gov/18468577/	10.1016/j.aorl.2008.02.002
818	Rayyan	McDonnell CO et al.	2003	Effect of neoadjuvant chemoradiotherapy on angiogenesis in oesophageal cancer.	Exclude	Not multimodal prehabilitation	JO, LM	2024-10-18	https://pubmed.ncbi.nlm.nih.gov/14598417/	10.1002/bjs.4338
819	Rayyan	Wallace JR et al.	2001	Ablation of liver metastasis: is preoperative imaging sufficiently accurate?	Exclude	Not multimodal prehabilitation	JO, LM	2024-10-18	https://pubmed.ncbi.nlm.nih.gov/11309654/	10.1016/s1091-255x(01)80019-6
820	Rayyan	Holsinger FC et al.	2010	Robotic thyroidectomy: operative technique using a transaxillary endoscopic approach without CO2 insufflation.	Exclude	Clinical practice guidelines	JO, LM	2024-10-18	https://pubmed.ncbi.nlm.nih.gov/20510721/	10.1016/j.otc.2010.01.007
821	Rayyan	Hasdemir H et al.	2011	[Left atrial myxoma with severe neovascularization: role of preoperative coronary angiography].	Exclude	Not multimodal prehabilitation	JO, LM	2024-10-20	https://pubmed.ncbi.nlm.nih.gov/21430425/	10.5543/tkda.2011.01284
822	Rayyan	J√§ger T et al.	2013	[Siliconchiptechnology-based MMP-7 analysis in urine: an option for preoperative identification of lymph node metastasis in bladder cancer].	Exclude	Not multimodal prehabilitation	JO, LM	2024-10-20	https://pubmed.ncbi.nlm.nih.gov/23358831/	10.1007/s00120-012-3110-4
823	Rayyan	McClelland S 3rd et al.	2005	Unusual findings in brain biopsies of two patients with acute magnetic resonance imaging lesions associated with focal seizures.	Exclude	Not multimodal prehabilitation	JO, LM	2024-10-20	https://pubmed.ncbi.nlm.nih.gov/16146445/	10.1111/j.1528-1167.2005.07305.x
824	Rayyan	Kasraeian A et al.	2010	Robot-assisted laparoscopic cystoprostatectomy with extended pelvic lymphadenectomy, extracorporeal enterocystoplasty, and intracorporeal enterourethral anastomosis: initial Montsouris experience.	Exclude	Not multimodal prehabilitation	JO, LM	2024-10-20	https://pubmed.ncbi.nlm.nih.gov/20218885/	10.1089/end.2009.0209
825	Rayyan	Gupta N et al.	2003	Brain mapping for hemispheric tumors in children.	Exclude	wrong population	JO, LM	2024-10-20	https://pubmed.ncbi.nlm.nih.gov/12759509/	10.1159/000070414
826	Rayyan	Kim HY et al.	2015	Reply to Letter: "Clinical Value of Preoperative Chest Computed Tomography for Colon Cancer Under Current Knowledge and Imaging Technology".	Exclude	Commentary	JO, LM	2024-10-20	https://pubmed.ncbi.nlm.nih.gov/24374542/	10.1097/SLA.0000000000000412
827	Rayyan	Wakabayashi H et al.	2001	Is preoperative portal vein embolization effective in improving prognosis after major hepatic resection in patients with advanced-stage hepatocellular carcinoma?	Exclude	Not multimodal prehabilitation	JO, LM	2024-10-20	https://pubmed.ncbi.nlm.nih.gov/11745294/	10.1002/1097-0142(20011101)92:9<2384::aid-cncr1586>3.0.co;2-h
828	Rayyan	Akiba T et al.	2011	Three-dimensional computed tomography for lung cancer in a patient with three right vein ostia.	Exclude	Not multimodal prehabilitation	JO, LM	2024-10-20	https://pubmed.ncbi.nlm.nih.gov/21547637/	10.1007/s11748-010-0675-y
829	Rayyan	Tobia I et al.	2006	[Preoperative prognostic variables in renal cancer].	Exclude	Not multimodal prehabilitation	JO, LM	2024-10-20	https://pubmed.ncbi.nlm.nih.gov/16649518/	10.4321/s0004-06142006000200003
830	Rayyan	Lomasney LM et al.	2003	Utility of a computed tomography oral imaging software program for preoperative evaluation of head and neck cancers.	Exclude	Not multimodal prehabilitation	JO, LM	2024-10-20	https://pubmed.ncbi.nlm.nih.gov/12736919/
831	Rayyan	Kitsmaniuk ZD et al.	2001	[Combined treatment of patients with oral tumors with extracorporeal neutron-photon therapy].	Exclude	Not multimodal prehabilitation	JO, LM	2024-10-20	https://pubmed.ncbi.nlm.nih.gov/11561534/
832	Rayyan	Stippich C et al.	2000	Robust localization of the contralateral precentral gyrus in hemiparetic patients using the unimpaired ipsilateral hand: a clinical functional magnetic resonance imaging protocol.	Exclude	Not multimodal prehabilitation	JO, LM	2024-10-21	https://pubmed.ncbi.nlm.nih.gov/10793250/	10.1016/s0304-3940(00)01045-4
833	Rayyan	Georgieu N et al.	2000	[Value of pulsed color Doppler before transverse rectus abdominis musculocutaneous flap breast reconstruction. 45 cases].	Exclude	Not multimodal prehabilitation	JO, LM	2024-10-21	https://pubmed.ncbi.nlm.nih.gov/11094829/
834	Rayyan	Li C et al.	2021	Predictive Ki-67 Proliferation Index of Cervical Squamous Cell Carcinoma Based on IVIM-DWI Combined with Texture Features.	Exclude	Not multimodal prehabilitation	JO, LM	2024-10-21	https://pubmed.ncbi.nlm.nih.gov/33531882/	10.1155/2021/8873065
835	Rayyan	Tu KL et al.	2007	Effect of intraocular surgery and ketamine on aqueous and serum cytokines.	Exclude	Not multimodal prehabilitation	JO, LM	2024-10-21	https://pubmed.ncbi.nlm.nih.gov/17653058/
836	Rayyan	Takizawa M et al.	2004	[Perioperative targeting brachytherapy for lung cancer invading the chest wall].	Exclude	Not multimodal prehabilitation	JO, LM	2024-10-21	https://pubmed.ncbi.nlm.nih.gov/15609656/
837	Rayyan	Kitoh H et al.	2005	Comparative genomic hybridization analysis for pancreatic cancer specimens obtained by endoscopic ultrasonography-guided fine-needle aspiration.	Exclude	Not multimodal prehabilitation	JO, LM	2024-10-21	https://pubmed.ncbi.nlm.nih.gov/15942717/	10.1007/s00535-005-1577-0
838	Rayyan	Zhao Q et al.	2021	Transvaginal natural orifice specimen extraction surgery (NOSES) in 3D laparoscopic partial or radical nephrectomy: a preliminary study.	Exclude	Not multimodal prehabilitation	JO, LM	2024-10-21	https://pubmed.ncbi.nlm.nih.gov/34496814/	10.1186/s12894-021-00890-9
839	Rayyan	Yang C et al.	2002	[Controlled pathological study and preoperative MRI evaluation of the consistency of pituitary adenomas].	Exclude	Not multimodal prehabilitation	JO, LM	2024-10-21	https://pubmed.ncbi.nlm.nih.gov/12452074/
840	Rayyan	Takamoto T et al.	2013	Planning of anatomical liver segmentectomy and subsegmentectomy with 3-dimensional simulation software.	Exclude	Not multimodal prehabilitation	JO, LM	2024-10-21	https://pubmed.ncbi.nlm.nih.gov/23809675/	10.1016/j.amjsurg.2013.01.041
841	Rayyan	Fujimoto D et al.	2020	Long-term preoperative glycemic control restored the perioperative neutrophilic phagocytosis activity in diabetic mice.	Exclude	wrong population	JO, LM	2024-10-21	https://pubmed.ncbi.nlm.nih.gov/32993618/	10.1186/s12902-020-00629-x
842	Rayyan	Li L et al.	2015	Diagnostic Value of Endorectal Ultrasound in Preoperative Assessment of Lymph Node Involvement in Colorectal Cancer: a Meta-analysis.	Exclude	Review paper	JO, LM	2024-10-23	https://pubmed.ncbi.nlm.nih.gov/25921166/	10.7314/apjcp.2015.16.8.3485
843	Rayyan	Jeon HG et al.	2012	Prognostic significance of preoperative kidney volume for predicting renal function in renal cell carcinoma patients receiving a radical or partial nephrectomy.	Exclude	Not multimodal prehabilitation	JO, LM	2024-10-23	https://pubmed.ncbi.nlm.nih.gov/21883863/	10.1111/j.1464-410X.2011.10531.x
844	Rayyan	Cagli S et al.	2009	The value of routine clinical and radiologic studies in predicting neoplastic invasion of cricoarytenoid units.	Exclude	Not multimodal prehabilitation	JO, LM	2024-10-23	https://pubmed.ncbi.nlm.nih.gov/19643918/	10.3174/ajnr.A1692
845	Rayyan	Liu S et al.	2021	CT Texture Analysis for Preoperative Identification of Lymphoma from Other Types of Primary Small Bowel Malignancies.	Exclude	Not multimodal prehabilitation	JO, LM	2024-10-23	https://pubmed.ncbi.nlm.nih.gov/33884262/	10.1155/2021/5519144
846	Rayyan	Zheng ZF et al.	2017	A Novel Prognostic Scoring System Based on Preoperative Sarcopenia Predicts the Long-Term Outcome for Patients After R0 Resection for Gastric Cancer: Experiences of a High-Volume Center.	Exclude	Not multimodal prehabilitation	JO, LM	2024-10-23	https://pubmed.ncbi.nlm.nih.gov/28213789/	10.1245/s10434-017-5813-7
847	Rayyan	Zhang D et al.	2009	Preoperative sensorimotor mapping in brain tumor patients using spontaneous fluctuations in neuronal activity imaged with functional magnetic resonance imaging: initial experience.	Exclude	Not multimodal prehabilitation	JO, LM	2024-10-23	https://pubmed.ncbi.nlm.nih.gov/19934999/	10.1227/01.NEU.0000350868.95634.CA
848	Rayyan	Yazdani B et al.	2021	CXCL1, CXCL10 and CXCL12 Chemokines are Variously Expressed in Acute Myeloid Leukemia Patients Prior and Post Bone Marrow Transplantation.	Exclude	Not multimodal prehabilitation	JO, LM	2024-10-23	https://pubmed.ncbi.nlm.nih.gov/34711015/	10.31557/APJCP.2021.22.10.3377
849	Rayyan	Faust K et al.	2016	Distinct displacements of the optic radiation based on tumor location revealed using preoperative diffusion tensor imaging.	Exclude	Not multimodal prehabilitation	JO, LM	2024-10-23	https://pubmed.ncbi.nlm.nih.gov/26430843/	10.3171/2015.3.JNS141584
850	Rayyan	Ubachs J et al.	2020	No influence of sarcopenia on survival of ovarian cancer patients in a prospective validation study.	Exclude	Not multimodal prehabilitation	JO, LM	2024-10-23	https://pubmed.ncbi.nlm.nih.gov/33019981/	10.1016/j.ygyno.2020.09.042
851	Rayyan	Acosta LF et al.	2019	Association Between Sarcopenia and AFP Level in¬†Patients Undergoing Liver Transplantation for¬†Hepatocellular Carcinoma.	Exclude	Not multimodal prehabilitation	JO, LM	2024-10-23	https://pubmed.ncbi.nlm.nih.gov/30721781/	10.1016/j.jss.2019.01.007
852	Rayyan	Rowen RK et al.	2018	Transanal transabdominal TME: how far can we push it?	Exclude	Review paper	JO, LM	2024-10-23	https://pubmed.ncbi.nlm.nih.gov/30019878/	10.23736/S0026-4733.18.07827-6
853	Rayyan	G√ºnther P et al.	2004	Abdominal tumours in children: 3-D visualisation and surgical planning.	Exclude	wrong population	JO, LM	2024-10-23	https://pubmed.ncbi.nlm.nih.gov/15543480/	10.1055/s-2004-821042
854	Rayyan	Izquierdo Villarroya B et al.	2003	[Anesthesia in Sebastian syndrome: a new hereditary macrothrombocytopenia].	Exclude	Not multimodal prehabilitation	JO, LM	2024-10-23	https://pubmed.ncbi.nlm.nih.gov/14552110/
855	Rayyan	Lau JC et al.	2017	Functional Magnetic Resonance Imaging for Preoperative Planning in Brain Tumour Surgery.	Exclude	Not multimodal prehabilitation	JO, LM	2024-10-23	https://pubmed.ncbi.nlm.nih.gov/28004630/	10.1017/cjn.2016.306
856	Rayyan	Beriwal S et al.	2008	Preoperative intensity-modulated radiotherapy and chemotherapy for locally advanced vulvar carcinoma.	Exclude	Not multimodal prehabilitation	JO, LM	2024-10-23	https://pubmed.ncbi.nlm.nih.gov/18455637/	10.1016/j.ygyno.2007.10.026
857	Rayyan	Shabunin AV et al.	2020	[Specific complications of liver resection and their prevention].	Exclude	Not multimodal prehabilitation	JO, LM	2024-10-23	https://pubmed.ncbi.nlm.nih.gov/32271731/	10.17116/hirurgia20200315
858	Rayyan	Huq S et al.	2021	Predictive Model and Online Calculator for Discharge Disposition in Brain Tumor Patients.	Exclude	Not multimodal prehabilitation	JO, LM	2024-10-23	https://pubmed.ncbi.nlm.nih.gov/33181381/	10.1016/j.wneu.2020.11.018
859	Rayyan	De Leyn P et al.	2007	European trends in preoperative and intraoperative nodal staging: ESTS guidelines.	Exclude	Clinical practice guidelines	JO, LM	2024-10-23	https://pubmed.ncbi.nlm.nih.gov/17409811/	10.1097/01.JTO.0000263722.22686.1c
860	Rayyan	Soria F et al.	2017	Epidemiology, diagnosis, preoperative evaluation and prognostic assessment of upper-tract urothelial carcinoma (UTUC).	Exclude	Not multimodal prehabilitation	JO, LM	2024-10-23	https://pubmed.ncbi.nlm.nih.gov/27604375/	10.1007/s00345-016-1928-x
861	Rayyan	Gull√† N et al.	2003	Surgical technique and haemodynamic changes in adrenalectomy for secreting neoplasia. Personal experience and review of the literature.	Exclude	Review paper	JO, LM	2024-10-23	https://pubmed.ncbi.nlm.nih.gov/12692501/
862	Rayyan	Cong R et al.	2020	Combination of preoperative neutrophil-lymphocyte ratio, platelet-lymphocyte ratio and monocyte-lymphocyte ratio: a superior prognostic factor of endometrial cancer.	Exclude	Not multimodal prehabilitation	JO, LM	2024-10-23	https://pubmed.ncbi.nlm.nih.gov/32448185/	10.1186/s12885-020-06953-8
863	Rayyan	Zhang L et al.	2019	Preoperative fibrinogen to prealbumin ratio as a novel predictor for clinical outcome of hepatocellular carcinoma.	Exclude	Not multimodal prehabilitation	JO, LM	2024-10-23	https://pubmed.ncbi.nlm.nih.gov/30139267/	10.2217/fon-2018-0376
864	Rayyan	Maestroni U et al.	2008	High Intensity Focused Ultrasound (HIFU): a useful alternative choice in prostate cancer treatment. Preliminary results.	Exclude	Not multimodal prehabilitation	JO, LM	2024-10-23	https://pubmed.ncbi.nlm.nih.gov/19260381/
865	Rayyan	Ikuta S et al.	2019	Preoperative C-reactive protein to albumin ratio is a predictor of survival after pancreatic resection for pancreatic ductal adenocarcinoma.	Exclude	Not multimodal prehabilitation	JO, LM	2024-10-23	https://pubmed.ncbi.nlm.nih.gov/30632282/	10.1111/ajco.13123
866	Rayyan	Gablo N. A et al.	2019	Analysis of Blood Plasma MicroRNAs to Enable Identification of Patients with Pancreatic Ductal Adenocarcinoma Who Will Benefit from Surgical Resection.	Exclude	Not multimodal prehabilitation	JO, LM	2024-10-23	https://pubmed.ncbi.nlm.nih.gov/31064193/
867	Rayyan	Haseman MK et al.	2000	Capromab Pendetide imaging of prostate cancer.	Exclude	Review paper	JO, LM	2024-10-23	https://pubmed.ncbi.nlm.nih.gov/10803318/	10.1089/cbr.2000.15.131
868	Rayyan	H√•berg A et al.	2004	Preoperative blood oxygen level-dependent functional magnetic resonance imaging in patients with primary brain tumors: clinical application and outcome.	Exclude	Not multimodal prehabilitation	JO, LM	2024-10-23	https://pubmed.ncbi.nlm.nih.gov/15046657/	10.1227/01.neu.0000114510.05922.f8
869	Rayyan	Cuadros L et al.	2017	Evaluation of Reliability of MYZONE MZ-3 Heart Rate Monitor: A Study for the Future of Telephysiotherapy for Preoperative Prehabilitation in Cancer Patients.	Exclude	Not multimodal prehabilitation	JO, LM	2024-10-23	https://pubmed.ncbi.nlm.nih.gov/27537777/	10.1089/tmj.2016.0138
870	Rayyan	Untch M et al.	2011	PREPARE trial: a randomized phase III trial comparing preoperative, dose-dense, dose-intensified chemotherapy with epirubicin, paclitaxel and CMF versus a standard-dosed epirubicin/cyclophosphamide followed by paclitaxel ¬± darbepoetin alfa in primary breast cancer--results at the time of surgery.	Exclude	Not multimodal prehabilitation	JO, LM	2024-10-23	https://pubmed.ncbi.nlm.nih.gov/21385882/	10.1093/annonc/mdq709
871	Rayyan	Tadayyon H et al.	2017	Ultrasound Imaging of DNA-Damage Effects in Live Cultured Cells and in Brain Tissue.	Exclude	Book chapter	JO, LM	2024-10-23	https://pubmed.ncbi.nlm.nih.gov/28710751/	10.1007/978-1-4939-7187-9_3
872	Rayyan	Postigo-Martin P et al.	2021	Attenuating Treatment-Related Cardiotoxicity in Women Recently Diagnosed With Breast Cancer via a Tailored Therapeutic Exercise Program: Protocol of the ATOPE Trial.	Exclude	Protocol	JO, LM	2024-10-23	https://pubmed.ncbi.nlm.nih.gov/33528004/	10.1093/ptj/pzab014
873	Rayyan	Natarajan MK 4th et al.	2023	The Effect of Education on Knowledge Regarding Breast Cancer Related Lymphedema Risk Reduction and Prevention Among Nursing Personnel.	Exclude	Not multimodal prehabilitation	JO, LM	2024-10-23	https://pubmed.ncbi.nlm.nih.gov/37849580/	10.7759/cureus.45331
874	Rayyan	Chouari T et al.	2023	The Role of the Multiparametric MRI LiverMultiScan(TM) in the Quantitative Assessment of the Liver and Its Predicted Clinical Applications in Patients Undergoing Major Hepatic Resection for Colorectal Liver Metastasis.	Exclude	Review paper	JO, LM	2024-10-25	https://pubmed.ncbi.nlm.nih.gov/37835557/	10.3390/cancers15194863
875	Rayyan	Bennett E et al.	2024	Experiences implementing a Radiation therapist-led oncology prehabilitation program during COVID-19.	Assessed for eligibility	Meets basic criteria	JO, LM	2024-10-25	https://pubmed.ncbi.nlm.nih.gov/38077622/	10.1016/j.tipsro.2023.100226
876	Rayyan	Grimmett C et al.	2022	Psychological Interventions Prior to Cancer Surgery: a Review of Reviews.	Exclude	Review paper	JO, LM	2024-10-25	https://pubmed.ncbi.nlm.nih.gov/35125973/	10.1007/s40140-021-00505-x
877	Rayyan	Richards SJG et al.	2020	The association between low pre-operative step count and adverse post-operative outcomes in older patients undergoing colorectal cancer surgery.	Exclude	Not multimodal prehabilitation	JO, LM	2024-10-25	https://pubmed.ncbi.nlm.nih.gov/32626573/	10.1186/s13741-020-00150-8
878	Rayyan	Pich√© A et al.	2023	Assessing real-world implementability of a multimodal group-based tele-prehabilitation program in cancer care: a pragmatic feasibility study.	Assessed for eligibility	Meets basic criteria	JO, LM	2024-10-25	https://pubmed.ncbi.nlm.nih.gov/37965450/	10.3389/fonc.2023.1271812
879	Rayyan	Wang R et al.	2022	Preparing for colorectal surgery: a qualitative study of experiences and preferences of patients in Western Canada.	Exclude	Not multimodal prehabilitation	JO, LM	2024-10-25	https://pubmed.ncbi.nlm.nih.gov/35650598/	10.1186/s12913-022-08130-y
880	Rayyan	Matthews LS et al.	2021	Screening, assessment and management of perioperative malnutrition: a survey of UK practice.	Exclude	Not multimodal prehabilitation	JO, LM	2024-10-25	https://pubmed.ncbi.nlm.nih.gov/34433498/	10.1186/s13741-021-00196-2
881	Rayyan	Daniels SL et al.	2021	Healthcare professional preferences in the health and fitness assessment and optimization of older patients facing colorectal cancer surgery.	Exclude	Not multimodal prehabilitation	JO, LM	2024-10-25	https://pubmed.ncbi.nlm.nih.gov/34046988/	10.1111/codi.15758
882	Rayyan	Zhu A et al.	2023	Use of a physical activity monitor to track perioperative activity of radical cystectomy patients. Our first glimpse at what our patients are doing before and after surgery.	Exclude	Not multimodal prehabilitation	JO, LM	2024-10-25	https://pubmed.ncbi.nlm.nih.gov/36842878/	10.1016/j.urolonc.2023.01.021
883	Rayyan	Molenaar CJL et al.	2023	Prehabilitation for patients with colorectal cancer: a snapshot of current daily practice in Dutch hospitals.	Exclude	wrong population,Not digitally delivered	JO, LM	2024-10-25	https://pubmed.ncbi.nlm.nih.gov/37158927/	10.1186/s13741-023-00299-y
884	Rayyan	Franssen RFW et al.	2022	Feasibility of a tele-prehabilitation program in high-risk patients with colon or rectal cancer undergoing elective surgery: a feasibility study.	Assessed for eligibility	Meets basic criteria	JO, LM	2024-10-25	https://pubmed.ncbi.nlm.nih.gov/35879732/	10.1186/s13741-022-00260-5
885	Rayyan	Dovey ZS et al.	2020	Anatomical robotic prostatectomy: technical factors to achieve superb continence and erectile function.	Exclude	Review paper	JO, LM	2024-10-25	https://pubmed.ncbi.nlm.nih.gov/32420204/	10.21037/tau.2020.01.15
886	Rayyan	Baliousis M et al.	2023	Group psychological intervention for emotional distress in haematopoietic stem cell transplantation: A feasibility randomised clinical trial.	Exclude	Not multimodal prehabilitation	JO, LM	2024-10-25	https://pubmed.ncbi.nlm.nih.gov/37315352/	10.1016/j.ejon.2023.102359
887	Rayyan	Langer D	2021	Addressing the changing rehabilitation needs of patients undergoing thoracic surgery.	Exclude	No primary data	JO, LM	2024-10-25	https://pubmed.ncbi.nlm.nih.gov/33853343/	10.1177/1479973121994783
888	Rayyan	Richelme et al.	1990	Is the excision surgery of bronchial cancer in patients over 70 years of age justified?	Exclude	Not multimodal prehabilitation	JO, LM	2024-10-25	https://www.embase.com/search/results?subaction=viewrecord&id=L21757046&from=export
889	Rayyan	Jost	1997	Tumor screening with special reference to breast and prostate carcinoma	Exclude	Clinical practice guidelines	JO, LM	2024-10-25	https://www.embase.com/search/results?subaction=viewrecord&id=L127298747&from=export
890	Rayyan	Smeets et al.	2009	Chromosomal aberrations associated with progression characteristics of low-grade gliomas	Exclude	Not multimodal prehabilitation	JO, LM	2024-10-25	https://www.embase.com/search/results?subaction=viewrecord&id=L70029627&from=export
891	Rayyan	Silva et al.	2010	Location of eloquent areas by functional magnetic ressonance images (fMRI) in the pre-operative evaluation of brain gliomas	Exclude	Not multimodal prehabilitation	JO, LM	2024-10-25	["https://www.embase.com/search/results?subaction=viewrecord&id=L70147798&from=export", "http://dx.doi.org/10.3109/02699051003648227"]	10.3109/02699051003648227
892	Rayyan	Ryan et al.	2010	Microwave thermography (Oncoscan) as an adjunct to standard breast imaging	Exclude	Not multimodal prehabilitation	JO, LM	2024-10-25	["https://www.embase.com/search/results?subaction=viewrecord&id=L70291725&from=export", "http://dx.doi.org/10.1245/s10434-010-1048-6"]	10.1245/s10434-010-1048-6
893	Rayyan	Chadwick et al.	2010	The effect of preoperative cardiopulmonary exercise (CPX) testing on survival in patients undergoing surgery for colorectal cancer	Exclude	Not multimodal prehabilitation	JO, LM	2024-10-25	["https://www.embase.com/search/results?subaction=viewrecord&id=L70236391&from=export", "http://dx.doi.org/10.1111/j.1463-1318.2010.02308.x"]	10.1111/j.1463-1318.2010.02308.x
894	Rayyan	Van Binnebeek et al.	2010	68Ga-DOTATOC PET/CT after 1 cycle of PRRT with 90Y-DOTATOC visualizes changes in somatostatin receptor availability in neuroendocrine tumours	Exclude	Not multimodal prehabilitation	JO, LM	2024-10-25	["https://www.embase.com/search/results?subaction=viewrecord&id=L70976366&from=export", "http://dx.doi.org/10.1007/s00259-010-1559-1"]	10.1007/s00259-010-1559-1
895	Rayyan	Kollias	2010	Pre-operative and intra-operative imaging of brain tumors	Exclude	Commentary	JO, LM	2024-10-25	https://www.embase.com/search/results?subaction=viewrecord&id=L70363563&from=export
896	Rayyan	Ottoni et al.	2010	Important role of early therapy and maintaining uninterrupted treatment in the outcomes of chronic myelogenous leukemia patients treated with imatinib	Exclude	Not multimodal prehabilitation	JO, LM	2024-10-25	https://www.embase.com/search/results?subaction=viewrecord&id=L70777364&from=export
897	Rayyan	Gonz√°lez-Carrillo et al.	2011	Non-Hodgkin natural killer T-cell lymphoma with cutaneous involvement: Immediate response to induction treatment	Exclude	Not multimodal prehabilitation	JO, LM	2024-10-26	["https://www.embase.com/search/results?subaction=viewrecord&id=L70331512&from=export", "http://dx.doi.org/10.1016/j.jaad.2010.09.221"]	10.1016/j.jaad.2010.09.221
898	Rayyan	Sinescu et al.	2011	Mathematical models for estimating the appearance of postoperative acute kidney injury after radical nephrectomy	Exclude	Not multimodal prehabilitation	JO, LM	2024-10-26	["https://www.embase.com/search/results?subaction=viewrecord&id=L70376103&from=export", "http://dx.doi.org/10.1016/S1569-9056(11)60603-9"]	10.1016/S1569-9056(11)60603-9
899	Rayyan	Hastie et al.	2011	A model for predicting chronic post-thoracotomy pain among patients with lung cancer	Exclude	Not multimodal prehabilitation	JO, LM	2024-10-26	["https://www.embase.com/search/results?subaction=viewrecord&id=L70392045&from=export", "http://dx.doi.org/10.1016/j.jpain.2011.02.107"]	10.1016/j.jpain.2011.02.107
900	Rayyan	Fuchsova et al.	2011	Monototal - Prognosis and therapy control in patients with non-small cell lung cancer	Exclude	Not multimodal prehabilitation	JO, LM	2024-10-26	["https://www.embase.com/search/results?subaction=viewrecord&id=L70516810&from=export", "http://dx.doi.org/10.1515/CCLM.2011.507"]	10.1515/CCLM.2011.507
901	Rayyan	Kostylev	2011	Initial data preparation for design, construction and technical modernization of radiotherapy centers in Russia	Exclude	Not multimodal prehabilitation	JO, LM	2024-10-26	["https://www.embase.com/search/results?subaction=viewrecord&id=L70482730&from=export", "http://dx.doi.org/10.1016/S0167-8140(11)71574-2"]	10.1016/S0167-8140(11)71574-2
902	Rayyan	Friebe	2011	Diagnostic imaging at Bayer schering pharma AG (BSP): Converting molecules into molecular imaging pet-probes	Exclude	Not multimodal prehabilitation	JO, LM	2024-10-27	["https://www.embase.com/search/results?subaction=viewrecord&id=L70441868&from=export", "http://dx.doi.org/10.1002/jlcr.1859"]	10.1002/jlcr.1859
903	Rayyan	Brunelli	2011	Pulmonary risk assessment for curative therapy	Exclude	Clinical practice guidelines	JO, LM	2024-10-27	https://www.embase.com/search/results?subaction=viewrecord&id=L71235136&from=export
904	Rayyan	Glisson et al.	2011	Registration methods for gross motion correction during imageguided kidney surgery	Exclude	Not multimodal prehabilitation	JO, LM	2024-10-27	["https://www.embase.com/search/results?subaction=viewrecord&id=L70492836&from=export", "http://dx.doi.org/10.1007/s11548-011-0609-x"]	10.1007/s11548-011-0609-x
905	Rayyan	Guenette et al.	2011	Radiation induced lung volume reduction and dyspnea relief in a patient with severe COPD	Exclude	Not multimodal prehabilitation	JO, LM	2024-10-27	["https://www.embase.com/search/results?subaction=viewrecord&id=L70635103&from=export", "http://dx.doi.org/10.1378/chest.1106681"]	10.1378/chest.1106681
906	Rayyan	Lehmann et al.	2011	Neurologic recovery after anterior cervical discectomy and fusion	Exclude	Not multimodal prehabilitation	JO, LM	2024-10-27	["https://www.embase.com/search/results?subaction=viewrecord&id=L70558415&from=export", "http://dx.doi.org/10.1016/j.spinee.2011.08.379"]	10.1016/j.spinee.2011.08.379
907	Rayyan	Tromberg et al.	2011	ACRIN 6691 monitoring and predicting breast cancer neoadjuvant chemotherapy response using diffuse optical spectroscopic imaging (DOSI)	Exclude	Not multimodal prehabilitation	JO, LM	2024-10-27	["https://www.embase.com/search/results?subaction=viewrecord&id=L71077606&from=export", "http://dx.doi.org/10.1158/0008-5472.SABCS11-OT2-05-02"]	10.1158/0008-5472.SABCS11-OT2-05-02
908	Rayyan	Pandia et al.	2012	Respiratory complications in the early postoperative period following elective craniotomies	Exclude	Not multimodal prehabilitation	JO, LM	2024-10-27	["https://www.embase.com/search/results?subaction=viewrecord&id=L70719066&from=export", "http://dx.doi.org/10.1093/bja/aer476"]	10.1093/bja/aer476
909	Rayyan	Makiyama et al.	2012	Clinical use of a patient-specific simulator for laparoscopic renal surgery	Exclude	Not multimodal prehabilitation	JO, LM	2024-10-27	["https://www.embase.com/search/results?subaction=viewrecord&id=L70720555&from=export", "http://dx.doi.org/10.1016/j.juro.2012.02.951"]	10.1016/j.juro.2012.02.951
910	Rayyan	George et al.	2012	On using textural information from longitudinal PET scans for predicting tumor response	Exclude	Not multimodal prehabilitation	JO, LM	2024-10-27	["https://www.embase.com/search/results?subaction=viewrecord&id=L71092380&from=export", "http://dx.doi.org/10.1158/1538-7445.AM2012-4544"]	10.1158/1538-7445.AM2012-4544
911	Rayyan	Masieri et al.	2012	Prostatic capsule and seminal sparing cystectomy: Oncological and functional outcome. a ten years experience	Exclude	Not multimodal prehabilitation	JO, LM	2024-10-27	https://www.embase.com/search/results?subaction=viewrecord&id=L71050982&from=export
912	Rayyan	Brown et al.	2012	Prehabilitation for a frail elderly patient with endometrial cancer: A case report	Exclude	Not digitally delivered	JO, LM	2024-10-27	["https://www.embase.com/search/results?subaction=viewrecord&id=L71888705&from=export", "http://dx.doi.org/10.1007/s12630-012-9785-6"]	10.1007/s12630-012-9785-6
913	Rayyan	Khanna	2012	The importance of CMV in haematological diseases	Exclude	Commentary	JO, LM	2024-10-27	["https://www.embase.com/search/results?subaction=viewrecord&id=L71017854&from=export", "http://dx.doi.org/10.1111/j.1365-3148.2012.01160.x"]	10.1111/j.1365-3148.2012.01160.x
914	Rayyan	Waters	2012	How to implement a hospital-based blood management program	Exclude	Commentary	JO, LM	2024-10-28	["https://www.embase.com/search/results?subaction=viewrecord&id=L71015816&from=export", "http://dx.doi.org/10.1111/j.1423-0410.2012.01615-1.x"]	10.1111/j.1423-0410.2012.01615-1.x
915	Rayyan	Noel et al.	2012	Risk analysis for clinical implementation of adaptive radiation therapy	Exclude	Not multimodal prehabilitation	JO, LM	2024-10-28	["https://www.embase.com/search/results?subaction=viewrecord&id=L70912505&from=export", "http://dx.doi.org/10.1016/j.ijrobp.2012.07.076"]	10.1016/j.ijrobp.2012.07.076
916	Rayyan	Theodorakopoulou et al.	2012	Patient satisfaction following reconstructive and oncoplastic breast surgery	Exclude	Not multimodal prehabilitation	JO, LM	2024-10-28	["https://www.embase.com/search/results?subaction=viewrecord&id=L70904593&from=export", "http://dx.doi.org/10.1016/j.ejso.2012.07.207"]	10.1016/j.ejso.2012.07.207
917	Rayyan	Truong et al.	2013	Perioperative management of radical cystectomy patients: A questionnaire survey of the American Urological Association members	Exclude	Not multimodal prehabilitation	JO, LM	2024-10-28	https://www.embase.com/search/results?subaction=viewrecord&id=L71085795&from=export
918	Rayyan	Makiyama et al.	2013	Face and content validation of a patient-specific simulator for laparoscopic renal surgery	Exclude	Not multimodal prehabilitation	JO, LM	2024-10-28	["https://www.embase.com/search/results?subaction=viewrecord&id=L71031819&from=export", "http://dx.doi.org/10.1016/j.juro.2013.02.448"]	10.1016/j.juro.2013.02.448
919	Rayyan	Blake et al.	2013	Prognostic significance of the phase angle (PHA) determined by bioelectrical impedance analysis in upper gastrointestinal cancer surgery	Exclude	Not multimodal prehabilitation	JO, LM	2024-10-30	https://www.embase.com/search/results?subaction=viewrecord&id=L71116506&from=export
920	Rayyan	Harris et al.	2013	Long-term survival outcomes in patients with advanced epithelial ovarian, fallopian tube, and primary peritoneal malignancies as related to preoperative nutritional status	Exclude	Not multimodal prehabilitation	JO, LM	2024-10-30	["https://www.embase.com/search/results?subaction=viewrecord&id=L71103876&from=export", "http://dx.doi.org/10.1016/j.ygyno.2013.04.330"]	10.1016/j.ygyno.2013.04.330
921	Rayyan	Moka et al.	2013	Risk factors (anaesthetic technique, surgery) and genetics (genetic polymorphism)	Exclude	Commentary	JO, LM	2024-10-30	["https://www.embase.com/search/results?subaction=viewrecord&id=L71366407&from=export", "http://dx.doi.org/10.1097/AAP.0b013e3182a6a39d"]	10.1097/AAP.0b013e3182a6a39d
922	Rayyan	Voylenko et al.	2013	Fast track surgery in partial resection for renal cell Carcinoma	Exclude	Not multimodal prehabilitation	JO, LM	2024-10-30	["https://www.embase.com/search/results?subaction=viewrecord&id=L71275370&from=export", "http://dx.doi.org/10.1016/S1569-9056(13)62299-X"]	10.1016/S1569-9056(13)62299-X
923	Rayyan	Maclean et al.	2013	Dysphagia and nutritional management in australian and new zealand head and neck cancer centres	Exclude	Not multimodal prehabilitation	JO, LM	2024-10-30	["https://www.embase.com/search/results?subaction=viewrecord&id=L71281480&from=export", "http://dx.doi.org/10.1007/s00455-013-9496-3"]	10.1007/s00455-013-9496-3
924	Rayyan	Borgovan et al.	2014	Outcome database for high-throughput screening of follicular lymphoma prognostic markers	Exclude	Not multimodal prehabilitation	JO, LM	2024-10-30	["https://www.embase.com/search/results?subaction=viewrecord&id=L71392274&from=export", "http://dx.doi.org/10.231/JIM.0000000000000055"]	10.231/JIM.0000000000000055
925	Rayyan	Wang et al.	2014	Clinical significance of body morphomics changes in oropharyngeal cancer patients undergoing chemoradiation survivorship	Exclude	Not multimodal prehabilitation	JO, LM	2024-10-30	["https://www.embase.com/search/results?subaction=viewrecord&id=L71302806&from=export", "http://dx.doi.org/10.1016/j.ijrobp.2013.11.220"]	10.1016/j.ijrobp.2013.11.220
926	Rayyan	Afaneh et al.	2014	Population-based trends of pancreaticoduodenectomy: Temporal and age-related outcomes	Exclude	Not multimodal prehabilitation	JO, LM	2024-10-30	["https://www.embase.com/search/results?subaction=viewrecord&id=L71459570&from=export", "http://dx.doi.org/10.1016/S0016-5085(14)63891-9"]	10.1016/S0016-5085(14)63891-9
927	Rayyan	Nocchi et al.	2014	Survival and quality of life after surgery for benign intracranial tumours: Age matters?	Exclude	Not multimodal prehabilitation	JO, LM	2024-11-01	["https://www.embase.com/search/results?subaction=viewrecord&id=L71663791&from=export", "http://dx.doi.org/10.1093/neuonc/nou174"]	10.1093/neuonc/nou174
928	Rayyan	Grecula et al.	2014	Dynamic-contrast enhanced MR and volume regression rate as a preoperative predictive assay in patients with non-small cell lung cancer	Exclude	Not multimodal prehabilitation	JO, LM	2024-11-01	https://www.embase.com/search/results?subaction=viewrecord&id=L71625260&from=export
929	Rayyan	Wootten et al.	2014	My road ahead: Results from an RCT evaluating an online psychological support program for men with prostate cancer	Exclude	Not multimodal prehabilitation	JO, LM	2024-11-01	["https://www.embase.com/search/results?subaction=viewrecord&id=L71735444&from=export", "http://dx.doi.org/10.1111/ajco.12304"]	10.1111/ajco.12304
930	Rayyan	Chandra et al.	2014	Complex tracheal surgical interventions and innovations	Exclude	Clinical practice guidelines	JO, LM	2024-11-01	["https://www.embase.com/search/results?subaction=viewrecord&id=L71597015&from=export", "http://dx.doi.org/10.1016/j.joms.2014.06.010"]	10.1016/j.joms.2014.06.010
931	Rayyan	Unknown	2015	Abstracts of the 2015 International MASCC/ISOO Symposium: Supportive Care in Cancer	Exclude	Conference proceedings	JO, LM	2024-11-02	https://www.embase.com/search/results?subaction=viewrecord&id=L72162365&from=export
932	Rayyan	Ramirez et al.	2015	Rectal mucinous adenocarcinoma in pregnancy	Exclude	Not multimodal prehabilitation	JO, LM	2024-11-02	["https://www.embase.com/search/results?subaction=viewrecord&id=L71912781&from=export", "http://dx.doi.org/10.1111/14710528.13383"]	10.1111/14710528.13383
933	Rayyan	Shapovalov et al.	2015	Possibilities of application of the laparoscopic operations in the treatment of colorectal cancer	Exclude	Not multimodal prehabilitation	JO, LM	2024-11-02	["https://www.embase.com/search/results?subaction=viewrecord&id=L71872932&from=export", "http://dx.doi.org/10.1007/s00464-015-4136-7"]	10.1007/s00464-015-4136-7
934	Rayyan	Maddox et al.	2015	Evolution of 3-d physical models of renal malignancies using multi-material 3-d printers	Exclude	Not multimodal prehabilitation	JO, LM	2024-11-02	https://www.embase.com/search/results?subaction=viewrecord&id=L71858353&from=export
935	Rayyan	Maddox et al.	2015	Malleable physical models of renal malignancies constructed from 3-d printers to allow surgical resection for individualized pre-surgical simulation	Exclude	Not multimodal prehabilitation	JO, LM	2024-11-02	https://www.embase.com/search/results?subaction=viewrecord&id=L71858352&from=export
936	Rayyan	Oborski et al.	2015	A DCE-MRI based approach to FLT PET ROI definition for early therapy response assessment in GBM	Exclude	Not multimodal prehabilitation	JO, LM	2024-11-02	https://www.embase.com/search/results?subaction=viewrecord&id=L71957820&from=export
937	Rayyan	Abdalla	2015	Role of cardiopulmonary exercise tolerance as a pre-operative assessment tool in hepatectomy	Exclude	Review paper	JO, LM	2024-11-02	["https://www.embase.com/search/results?subaction=viewrecord&id=L71958423&from=export", "http://dx.doi.org/10.1159/381839"]	10.1159/381839
938	Rayyan	Reynolds et al.	2015	Prehabilitation for shoulder dysfunction in breast cancer: A pilot study	Exclude	Not multimodal prehabilitation	JO, LM	2024-11-06	https://www.embase.com/search/results?subaction=viewrecord&id=L72072694&from=export
939	Rayyan	Roozen et al.	2016	An Electronic Checklist for Physics QA using Eclipse Scripting and C#	Exclude	wrong population	JO, LM	2024-11-06	["https://www.embase.com/search/results?subaction=viewrecord&id=L620192372&from=export", "http://dx.doi.org/10.1007/s13246-015-0410-1"]	10.1007/s13246-015-0410-1
940	Rayyan	Epstein et al.	2016	640 Patients treated with Intraoperative Radiation Therapy (IORT): Initial report	Exclude	Not multimodal prehabilitation	JO, LM	2024-11-06	["https://www.embase.com/search/results?subaction=viewrecord&id=L615001008&from=export", "http://dx.doi.org/10.1245/s10434-016-5195-2"]	10.1245/s10434-016-5195-2
941	Rayyan	Willard et al.	2016	Improving global nursing's research capacity-the Rutgers global nursing research collaborative	Exclude	Discussion paper	JO, LM	2024-11-06	https://www.embase.com/search/results?subaction=viewrecord&id=L614044792&from=export
942	Rayyan	Bezzi et al.	2016	Which anaesthesia in percutaneous hepatobiliary procedures: Sedation	Exclude	Clinical practice guidelines	JO, LM	2024-11-06	["https://www.embase.com/search/results?subaction=viewrecord&id=L613932759&from=export", "http://dx.doi.org/10.1007/s00270-016-1405-3"]	10.1007/s00270-016-1405-3
943	Rayyan	Hirata et al.	2016	The influence of perioperative decreasing total psoas area on prognosis of esophagieal cancer patients	Exclude	Not multimodal prehabilitation	JO, LM	2024-11-09	https://www.embase.com/search/results?subaction=viewrecord&id=L72224614&from=export
944	Rayyan	Yoshida et al.	2016	Preoperative liver functional volumetry performed by 3D-99 mTc-GSA scintigraphy/vascular fused images	Exclude	Not multimodal prehabilitation	JO, LM	2024-11-09	["https://www.embase.com/search/results?subaction=viewrecord&id=L72200804&from=export", "http://dx.doi.org/10.1007/s12072-016-9707-8"]	10.1007/s12072-016-9707-8
945	Rayyan	Trevino et al.	2016	The relationship between pre-treatment psychological distress and days hospitalized among older adults receiving chemotherapy	Exclude	Not multimodal prehabilitation	JO, LM	2024-11-09	["https://www.embase.com/search/results?subaction=viewrecord&id=L72278062&from=export", "http://dx.doi.org/10.1002/pon.4082"]	10.1002/pon.4082
946	Rayyan	Darnall et al.	2016	An internet-based perioperative pain psychology treatment program: Results of a randomized controlled trial in breast oncology surgery patients	Exclude	Not multimodal prehabilitation	JO, LM	2024-11-09	https://www.embase.com/search/results?subaction=viewrecord&id=L72247338&from=export
947	Rayyan	Schreiber et al.	2016	Acute and subacute postoperative pain after partial and total mastectomy: Association with prospectively assessed psychosocial and psychophysical variables	Exclude	Not multimodal prehabilitation	JO, LM	2024-11-09	https://www.embase.com/search/results?subaction=viewrecord&id=L72247061&from=export
948	Rayyan	Dhaliwal et al.	2016	Impact of fecal occult blood testing (FOBT) in decision making for an early intervention in hospitalized patients with upper gastrointestinal bleeding: A study from urban-minority population	Exclude	Not multimodal prehabilitation	JO, LM	2024-11-09	https://www.embase.com/search/results?subaction=viewrecord&id=L72293393&from=export
949	Rayyan	Kongkarnka et al.	2016	Low-grade mucoepidermoid carcinoma with prominent tumor-associated lymphoid proliferation of parotid gland: A diagnostic challenge	Exclude	Not multimodal prehabilitation	JO, LM	2024-11-09	["https://www.embase.com/search/results?subaction=viewrecord&id=L611621829&from=export", "http://dx.doi.org/10.1159/000446388"]	10.1159/000446388
950	Rayyan	Schreiber et al.	2016	Acute and subacute postoperative pain after partial and total mastectomy: Prospective association with pyschophysical and psychosocial processing of pain	Exclude	Not multimodal prehabilitation	JO, LM	2024-11-09	["https://www.embase.com/search/results?subaction=viewrecord&id=L613553394&from=export", "http://dx.doi.org/10.1213/01.ane.0000499505.96779.a0"]	10.1213/01.ane.0000499505.96779.a0
951	Rayyan	Ruvalcaba-Sanchez et al.	2016	Multidisciplinary approach to performing awake craniotomy for tumor resection in pediatric patients. A case-report from a pediatric-oncologic hospital in Mexico	Exclude	wrong population	JO, LM	2024-11-09	["https://www.embase.com/search/results?subaction=viewrecord&id=L611934426&from=export", "http://dx.doi.org/10.1093/neuonc/now077.16"]	10.1093/neuonc/now077.16
952	Rayyan	Maciver et al.	2016	A care pathway for hyperthermic intraperitoneal chemotherapy with cytoreductive surgery (CS/HIPEC) patients: unifying input from an international survey and evidencebased practices	Exclude	Not multimodal prehabilitation	JO, LM	2024-11-09	["https://www.embase.com/search/results?subaction=viewrecord&id=L638853370&from=export", "http://dx.doi.org/10.1503/cjs.009216"]	10.1503/cjs.009216
953	Rayyan	Sekine et al.	2016	The usefulness of nutritional index CONUT for risk assessment after pancreatectomy	Exclude	Not multimodal prehabilitation	JO, LM	2024-11-09	https://www.embase.com/search/results?subaction=viewrecord&id=L617766649&from=export
954	Rayyan	Neumann et al.	2016	Bladder neck displacement and continence outcomes within 12 months of robot assisted radical prostatectomy (RARP)	Exclude	Not multimodal prehabilitation	JO, LM	2024-11-09	["https://www.embase.com/search/results?subaction=viewrecord&id=L616030461&from=export", "http://dx.doi.org/10.1111/bju.13566"]	10.1111/bju.13566
955	Rayyan	AboSharkh et al.	2016	A comprehensive clinical care pathway for microvascular maxillofacial reconstructive surgery	Exclude	Clinical practice guidelines	JO, LM	2024-11-10	https://www.embase.com/search/results?subaction=viewrecord&id=L620211641&from=export
956	Rayyan	Van Groningen et al.	2016	Most important factors to achieve the best hospital performance on serious complications, 'failure to rescue' and postoperative mortality in colorectal cancer surgery	Exclude	Not multimodal prehabilitation	JO, LM	2024-11-10	["https://www.embase.com/search/results?subaction=viewrecord&id=L614692289&from=export", "http://dx.doi.org/10.1016/j.ejso.2016.06.121"]	10.1016/j.ejso.2016.06.121
957	Rayyan	Kaushal et al.	2016	Safe neuraxial anesthesia in a patient with neurofibromatosis type I	Exclude	Not multimodal prehabilitation	JO, LM	2024-11-10	https://www.embase.com/search/results?subaction=viewrecord&id=L614572620&from=export
958	Rayyan	Lotzke et al.	2016	Levels of physical activity and sedentary behaviour among patients with degenerative disc disease who are to undergo spinal fusion surgery	Exclude	Not multimodal prehabilitation	JO, LM	2024-11-10	["https://www.embase.com/search/results?subaction=viewrecord&id=L612138659&from=export", "http://dx.doi.org/10.1007/s00586-016-4723-x"]	10.1007/s00586-016-4723-x
959	Rayyan	Unknown	2016	2016 ACR/ARHP Annual Meeting Abstract Supplement	Exclude	Conference proceedings	JO, LM	2024-11-11	https://www.embase.com/search/results?subaction=viewrecord&id=L613889597&from=export
960	Rayyan	Foster	2016	Maximising the value of large scale surveys of cancer survivors	Exclude	Conference symposium	JO, LM	2024-11-11	["https://www.embase.com/search/results?subaction=viewrecord&id=L612931188&from=export", "http://dx.doi.org/10.1002/pon.4272"]	10.1002/pon.4272
961	Rayyan	Parkin et al.	2016	Validation but not qualification of CT-derived skeletal muscle parameters as surrogate biomarkers for pre-operative physical exercise interventions in patients with colorectal cancer	Exclude	Not multimodal prehabilitation	JO, LM	2024-11-11	https://www.embase.com/search/results?subaction=viewrecord&id=L612841515&from=export
962	Rayyan	Ruvalcaba-Sanchez et al.	2016	Awake craniotomy for tumour resection in a paediatric patient with a multidisciplinary approach. A case-report from a paediatric oncologic hospital in Mexico	Exclude	wrong population	JO, LM	2024-11-11	["https://www.embase.com/search/results?subaction=viewrecord&id=L612593524&from=export", "http://dx.doi.org/10.1002/pbc.26233"]	10.1002/pbc.26233
963	Rayyan	Stamate et al.	2017	Nail phalanx reconstruction after bone tumors resections	Exclude	Not multimodal prehabilitation	JO, LM	2024-11-11	https://www.embase.com/search/results?subaction=viewrecord&id=L623340972&from=export
964	Rayyan	Guedes et al.	2017	Cerebral activation before and after glossectomy	Exclude	Not multimodal prehabilitation	JO, LM	2024-11-11	["https://www.embase.com/search/results?subaction=viewrecord&id=L619559083&from=export", "http://dx.doi.org/10.1007/s00455-017-9805-3"]	10.1007/s00455-017-9805-3
965	Rayyan	Ji et al.	2017	Fluorescence imaging combined with ultrasound in SLN biopsy of breast cancer	Exclude	Not multimodal prehabilitation	JO, LM	2024-11-11	https://www.embase.com/search/results?subaction=viewrecord&id=L619372816&from=export
966	Rayyan	Cheikh et al.	2017	Morbidity and mortality of gastrectomy for cancer in surgical ICU	Exclude	Not multimodal prehabilitation	JO, LM	2024-11-11	["https://www.embase.com/search/results?subaction=viewrecord&id=L614160441&from=export", "http://dx.doi.org/10.1186/s13613-016-0224-7"]	10.1186/s13613-016-0224-7
967	Rayyan	Granger et al.	2017	Preoperative exercise training for patients with non-small cell lung cancer: A cochrane systematic review	Exclude	Review paper	JO, LM	2024-11-11	["https://www.embase.com/search/results?subaction=viewrecord&id=L617709392&from=export", "http://dx.doi.org/10.1164/ajrccm-conference.2017.B74"]	10.1164/ajrccm-conference.2017.B74
968	Rayyan	Barnes et al.	2017	A quality verification tool to assure complete pre-treatment electronic medical records (EMR) for patients undergoing radiation therapy	Exclude	Not multimodal prehabilitation	JO, LM	2024-11-11	https://www.embase.com/search/results?subaction=viewrecord&id=L618100000&from=export
969	Rayyan	Brown et al.	2017	Supporting the psychosocial needs of patients receiving treatment for urological cancers: Feedback from a scoping project for psychology provision at UCLH	Exclude	Not multimodal prehabilitation	JO, LM	2024-11-11	["https://www.embase.com/search/results?subaction=viewrecord&id=L616270699&from=export", "http://dx.doi.org/10.1002/pon.4375"]	10.1002/pon.4375
970	Rayyan	Pov≈°iƒá-ƒåevra et al.	2017	Octogenarians-A growing population in cardiac surgery	Exclude	Not multimodal prehabilitation	JO, LM	2024-11-11	https://www.embase.com/search/results?subaction=viewrecord&id=L622559266&from=export
971	Rayyan	Pomeshkina et al.	2017	Impact of erectile dysfunction on the severity of systemic inflammation in patients undergoing coronary artery bypass grafting	Exclude	Not multimodal prehabilitation	JO, LM	2024-11-14	https://www.embase.com/search/results?subaction=viewrecord&id=L616269980&from=export
972	Rayyan	Schreiber et al.	2017	Use of a brief, portable bedside quantitative sen-sory test in mastectomy patients: Longitudinal assess-ment of individual differences in pain sensitivity and prediction of clinical pain	Exclude	Not multimodal prehabilitation	JO, LM	2024-11-14	https://www.embase.com/search/results?subaction=viewrecord&id=L621582770&from=export
973	Rayyan	Duff et al.	2017	Iatrogenic cervical subaxial kyphotic deformity following C1/C2 fixation: Posttraumatic epiphenomenon or iatrogenic reciprocal change: A series of 20 cases	Exclude	Not multimodal prehabilitation	JO, LM	2024-11-14	["https://www.embase.com/search/results?subaction=viewrecord&id=L616656815&from=export", "http://dx.doi.org/10.1177/2192568217708577"]	10.1177/2192568217708577
974	Rayyan	Gundale et al.	2017	A randomised controlled trial of intraoperative brief electrical stimulation vs no stimulation of spinal accessory nerve for prevention of shoulder dysfunction after oncologic neck dissection in oral cavity squamous cell carcinomas-an interim report	Exclude	Not multimodal prehabilitation	JO, LM	2024-11-14	https://www.embase.com/search/results?subaction=viewrecord&id=L616607762&from=export
975	Rayyan	Yang et al.	2017	Cardiac BSSFP cine MRI for MR guided radiation therapy of centrally located thoracic tumors	Exclude	Not multimodal prehabilitation	JO, LM	2024-11-14	["https://www.embase.com/search/results?subaction=viewrecord&id=L617916624&from=export", "http://dx.doi.org/10.1002/mp.12304"]	10.1002/mp.12304
976	Rayyan	Goode et al.	2017	Perioperative home telehealth program for post-prostatectomy incontinence	Exclude	Not multimodal prehabilitation	JO, LM	2024-11-14	https://www.embase.com/search/results?subaction=viewrecord&id=L617687585&from=export
977	Rayyan	Palicio et al.	2017	Comprehensive geriatric assessment and intervention proposal in an outpatient hematology ward	Exclude	Not multimodal prehabilitation	JO, LM	2024-11-14	https://www.embase.com/search/results?subaction=viewrecord&id=L618532527&from=export
978	Rayyan	Agostini et al.	2017	Postoperative mobilization and rehabilitation requirements for lung cancer patients undergoing minimally invasive surgery	Exclude	Not multimodal prehabilitation	JO, LM	2024-11-18	https://www.embase.com/search/results?subaction=viewrecord&id=L620146899&from=export
979	Rayyan	Marthick et al.	2017	Pulmonary rehabilitation and eHEALTH practices for patients undergoing surgical treatment for lung cancer: A survey ofmdt sites around Australia	Exclude	Not multimodal prehabilitation	JO, LM	2024-11-18	["https://www.embase.com/search/results?subaction=viewrecord&id=L619351300&from=export", "http://dx.doi.org/10.1111/ajco.12799"]	10.1111/ajco.12799
980	Rayyan	Gonzalez-Montalvo et al.	2017	Collaborative risk-adapted treatment for pediatric acute lymphoblastic leukemia in Mexico	Exclude	wrong population	JO, LM	2024-11-18	https://www.embase.com/search/results?subaction=viewrecord&id=L620335953&from=export
981	Rayyan	Armenian et al.	2017	Sarcopenia is a clinically relevant and independent predictor of adverse outcomes after allogeneic hematopoietic cell transplantation	Exclude	Not multimodal prehabilitation	JO, LM	2024-11-18	https://www.embase.com/search/results?subaction=viewrecord&id=L620335678&from=export
982	Rayyan	Paez et al.	2018	Heme oxygenase 1 alters the adhesive properties of prostate tumor cells growing in coculture with bone cells	Exclude	Not multimodal prehabilitation	JO, LM	2024-11-18	["https://www.embase.com/search/results?subaction=viewrecord&id=L623767345&from=export", "http://dx.doi.org/10.1158/1557-3265.TCM17-A81"]	10.1158/1557-3265.TCM17-A81
983	Rayyan	Monceau-Baroux et al.	2018	Practice analysis and medico-economic evaluation regarding the prescriptions of artificial nutrition in the medical oncology setting of brest institute of oncology and hematology in 2015. (ENROBE)	Exclude	Not multimodal prehabilitation	JO, LM	2024-11-18	["https://www.embase.com/search/results?subaction=viewrecord&id=L622328039&from=export", "http://dx.doi.org/10.1007/s00520-018-4193-2"]	10.1007/s00520-018-4193-2
984	Rayyan	Koziolek et al.	2018	Lu-177-DOTATOC Peptide Receptor Radionuclide Therapy (PRRT) in orthotopic versus subcutaneous neuroendocrine tumors of the pancreas in mice	Exclude	wrong population	JO, LM	2024-11-20	["https://www.embase.com/search/results?subaction=viewrecord&id=L621760713&from=export", "http://dx.doi.org/10.1055/s00839473"]	10.1055/s00839473
985	Rayyan	Yang et al.	2018	MRI guided radiotherapy of centrally located thoracic tumors: Effect of cardiac motion	Exclude	Not multimodal prehabilitation	JO, LM	2024-11-20	["https://www.embase.com/search/results?subaction=viewrecord&id=L622803618&from=export", "http://dx.doi.org/10.1002/mp.12938"]	10.1002/mp.12938
986	Rayyan	Fugaru et al.	2018	Postoperative ileus and complications outcomes in the enhanced recovery protocol after radical cystectomy for bladder cancer	Exclude	Not multimodal prehabilitation	JO, LM	2024-11-20	https://www.embase.com/search/results?subaction=viewrecord&id=L623020154&from=export
987	Rayyan	Allen et al.	2018	The effect of prehabilitation on sarcopenia development during neoadjuvant chemotherapy for oesophagogastric cancer: A randomised controlled trial	Exclude	Not multimodal prehabilitation	JO, LM	2024-11-20	["https://www.embase.com/search/results?subaction=viewrecord&id=L629598830&from=export", "http://dx.doi.org/10.1093/dote/doy089.PS02.243"]	10.1093/dote/doy089.PS02.243
988	Rayyan	Katwal	2018	The role of serum CA-125 and CEA in determining the malignancy risk in adnexal mass	Exclude	Not multimodal prehabilitation	JO, LM	2024-11-20	["https://www.embase.com/search/results?subaction=viewrecord&id=L624607577&from=export", "http://dx.doi.org/10.1002/ijgo.12583"]	10.1002/ijgo.12583
989	Rayyan	Punyaratabandhu et al.	2018	Using 3D models in orthopedic oncology: presenting personalized advantages in surgical planning and intraoperative outcomes	Exclude	Not multimodal prehabilitation	JO, LM	2024-11-20	["https://www.embase.com/search/results?subaction=viewrecord&id=L625159669&from=export", "http://dx.doi.org/10.1186/s41205-018-0035-6"]	10.1186/s41205-018-0035-6
990	Rayyan	Bartikian et al.	2019	3D printing applications in neurosciences	Exclude	Not multimodal prehabilitation	JO, LM	2024-11-20	["https://www.embase.com/search/results?subaction=viewrecord&id=L633962269&from=export", "http://dx.doi.org/10.1007/s00276-019-02334-4"]	10.1007/s00276-019-02334-4
991	Rayyan	White et al.	2019	Sarcopenia is not ameliorated with laparoscopic surgery within an enhanced recovery setting	Exclude	Not multimodal prehabilitation	JO, LM	2024-11-20	["https://www.embase.com/search/results?subaction=viewrecord&id=L632125704&from=export", "http://dx.doi.org/10.1007/s00464-019-07109-x"]	10.1007/s00464-019-07109-x
992	Rayyan	White et al.	2019	Laparoscopic versus open surgery and the effect on sarcopenia in colorectal cancer within an enhanced recovery setting	Exclude	Not multimodal prehabilitation	JO, LM	2024-11-20	https://www.embase.com/search/results?subaction=viewrecord&id=L631603039&from=export
993	Rayyan	Culurgioni et al.	2019	Diagnosis of PML-rara gene rearrangements in acute leukemia: Molecular characterization between qualitative PCR, real time monitoring and Q-LAMP assays	Exclude	Not multimodal prehabilitation	JO, LM	2024-11-20	https://www.embase.com/search/results?subaction=viewrecord&id=L631072009&from=export
994	Rayyan	Nagy et al.	2019	Weekday prehabilitation in acute care for an oncology patient during prolonged hospitalization	Exclude	Not digitally delivered	JO, LM	2024-11-25	["https://www.embase.com/search/results?subaction=viewrecord&id=L628797047&from=export", "http://dx.doi.org/10.1097/01.REO.0000000000000164"]	10.1097/01.REO.0000000000000164
995	Rayyan	Unknown	2019	ANZSCTS Annual Scientific Meeting 2018	Exclude	Conference proceedings	JO, LM	2024-11-25	https://www.embase.com/search/results?subaction=viewrecord&id=L2002089572&from=export
996	Rayyan	Shukla et al.	2019	Prehabilitation for Individuals Having Lung Cancer Surgery	Exclude	Protocol	JO, LM	2024-11-25	["https://www.embase.com/search/results?subaction=viewrecord&id=L2002051684&from=export", "http://dx.doi.org/10.1016/j.hlc.2019.02.028"]	10.1016/j.hlc.2019.02.028
997	Rayyan	Ward et al.	2019	Feasibility of using a fitness tracker to assess activity level and toxicity in colorectal cancer patients	Exclude	Not multimodal prehabilitation	JO, LM	2024-11-25	https://www.embase.com/search/results?subaction=viewrecord&id=L627164214&from=export
998	Rayyan	Sun et al.	2019	A telehealth prehabilitation-to-rehabilitation intervention for older cancer surgery patients and their family caregivers	Exclude	Not multimodal prehabilitation	JO, LM	2024-11-25	["https://www.embase.com/search/results?subaction=viewrecord&id=L626915750&from=export", "http://dx.doi.org/10.1245/s10434-019-07174-5"]	10.1245/s10434-019-07174-5
999	Rayyan	Castaneda Vega et al.	2019	Characterization of a glioma mouse model using multiparametric [18F]FET-PET-MRI	Exclude	wrong population	JO, LM	2024-11-25	["https://www.embase.com/search/results?subaction=viewrecord&id=L628680146&from=export", "http://dx.doi.org/10.1055/s-0039-1683547"]	10.1055/s-0039-1683547
1000	Rayyan	Sato et al.	2019	Effect of neoadjuvant chemotherapy using gemcitabine and S1 before surgery for pancreatic cancer on quality of life	Exclude	Not multimodal prehabilitation	JO, LM	2024-11-25	["https://www.embase.com/search/results?subaction=viewrecord&id=L629324055&from=export", "http://dx.doi.org/10.1200/JCO.2019.37.15_suppl.e15719"]	10.1200/JCO.2019.37.15_suppl.e15719
1001	Rayyan	Garc√≠a-Mato et al.	2019	Non-invasive computer-assisted dental implant surgery based on optical tracking and 3D printing	Exclude	Not multimodal prehabilitation	JO, LM	2024-11-25	["https://www.embase.com/search/results?subaction=viewrecord&id=L628422224&from=export", "http://dx.doi.org/10.1007/s11548-019-01969-3"]	10.1007/s11548-019-01969-3
1002	Rayyan	Ilie et al.	2019	The role and feasibility of a pre-habilitation prostate cancer pre-operative empowerment program (PC-PEP) in the quality of life of survivors, short-and long- term	Assessed for eligibility	Meets basic criteria	JO, LM	2024-11-25	["https://www.embase.com/search/results?subaction=viewrecord&id=L628422132&from=export", "http://dx.doi.org/10.1007/s00520-019-04813-1"]	10.1007/s00520-019-04813-1
1003	Rayyan	Carter et al.	2019	Prehabilitation in the UK: Outcomes of a national survey	Exclude	Not multimodal prehabilitation	JO, LM	2024-11-25	["https://www.embase.com/search/results?subaction=viewrecord&id=L2001818106&from=export", "http://dx.doi.org/10.1016/j.clnesp.2019.03.061"]	10.1016/j.clnesp.2019.03.061
1004	Rayyan	Sayner	2019	Functional pelvic floor muscle training before radical prostatectomy: A prospective randomised controlled pilot study	Exclude	Not multimodal prehabilitation	JO, LM	2024-11-25	["https://www.embase.com/search/results?subaction=viewrecord&id=L629097958&from=export", "http://dx.doi.org/10.1002/nau.24118"]	10.1002/nau.24118
1005	Rayyan	Nguyen et al.	2019	Preoperative nutritional assessment, sarcopenia and the prevalence of refeeding syndrome in patients undergoing pancreatic oncologic surgery	Exclude	Not multimodal prehabilitation	JO, LM	2024-11-26	["https://www.embase.com/search/results?subaction=viewrecord&id=L631815042&from=export", "http://dx.doi.org/10.1186/s40635-019-0265-y"]	10.1186/s40635-019-0265-y
1006	Rayyan	Cronin et al.	2019	Psychological support for head and neck cancer surgery: A patient-reported questionnaire to improve patient-centred care	Exclude	Not multimodal prehabilitation	JO, LM	2024-11-26	https://www.embase.com/search/results?subaction=viewrecord&id=L631731223&from=export
1007	Rayyan	Halley et al.	2019	PROMPT: The Perioperative RemOte Monitoring of PaTients: Evaluation of the impact of a digital health platform on oesophago-gastric cancer patients taking part in a surgical prehabilitation programme	Assessed for eligibility	Meets basic criteria	JO, LM	2024-11-26	https://www.embase.com/search/results?subaction=viewrecord&id=L631722448&from=export
1008	Rayyan	MacArulla et al.	2019	Implementation, sustainability and compliance in colorectal ERAS programmes: A Catalonian Hospitals survey	Exclude	Not multimodal prehabilitation	JO, LM	2024-11-26	https://www.embase.com/search/results?subaction=viewrecord&id=L631604194&from=export
1009	Rayyan	Parades et al.	2019	Utility of incremental shuttle walking test (ISWT) in preoperatory risk assessment of lung cancer surgery (LCS). A comparison with the cardiopulmonary exercise test (CPET)	Exclude	Not multimodal prehabilitation	JO, LM	2024-11-26	["https://www.embase.com/search/results?subaction=viewrecord&id=L630914976&from=export", "http://dx.doi.org/10.1183/13993003.congress-2019.PA1123"]	10.1183/13993003.congress-2019.PA1123
1010	Rayyan	Manogaran et al.	2019	Two unprecedented complications of thyroid surgery	Exclude	Not multimodal prehabilitation	JO, LM	2024-11-26	["https://www.embase.com/search/results?subaction=viewrecord&id=L629363620&from=export", "http://dx.doi.org/10.1177/0194599819858142"]	10.1177/0194599819858142
1011	Rayyan	Ueta et al.	2019	RELATIONSHIP BETWEEN NUTRITIONAL ASSESSMENT AND DETERIORATION OF ACTIVITIES OF DAILY LIVING IN PATIENTS WITH LUNG CANCER	Exclude	Not multimodal prehabilitation	JO, LM	2024-11-26	["https://www.embase.com/search/results?subaction=viewrecord&id=L2002859751&from=export", "http://dx.doi.org/10.1016/S0261-5614(19)32440-9"]	10.1016/S0261-5614(19)32440-9
1012	Rayyan	Yeh et al.	2019	Hemiparesis in postanesthesia care unit: Stroke, transient ischemic attack or differential awakening?	Exclude	Not multimodal prehabilitation	JO, LM	2024-11-26	["https://www.embase.com/search/results?subaction=viewrecord&id=L629610555&from=export", "http://dx.doi.org/10.1097/ANA.0000000000000630"]	10.1097/ANA.0000000000000630
1013	Rayyan	Ilie et al.	2019	PRE-RADIOTHERAPY PROSTATE CANCER PATIENT EMPOWERMENT PROGRAM (PC-PEP) - RESULTS OF A FEASIBILITY STUDY	Assessed for eligibility	Meets basic criteria	JO, LM	2024-11-26	["https://www.embase.com/search/results?subaction=viewrecord&id=L2004021715&from=export", "http://dx.doi.org/10.1016/S0167-8140(19)33351-1"]	10.1016/S0167-8140(19)33351-1
1014	Rayyan	Thangaroopan et al.	2019	A PHASE II STUDY TO DETERMINE EFFICACY OF STEREOTACTIC BODY RADIOTHERAPY (SBRT) FOR SPINAL/PARA-SPINAL METASTASES FOR PATIENTS AT PRINCESS MARGARET HOSPITAL FROM 2011 TO 2015.	Exclude	Not multimodal prehabilitation	JO, LM	2024-11-27	["https://www.embase.com/search/results?subaction=viewrecord&id=L2004021641&from=export", "http://dx.doi.org/10.1016/S0167-8140(19)33295-5"]	10.1016/S0167-8140(19)33295-5
1015	Rayyan	Olivero et al.	2019	P2.16-42 The Use of a Smartphone Application Improves Postoperative Outcomes in Patients Undergoing Lung Cancer Resection	Exclude	Conference abstract	JO, LM	2024-11-27	["https://www.embase.com/search/results?subaction=viewrecord&id=L2003406691&from=export", "http://dx.doi.org/10.1016/j.jtho.2019.08.1909"]	10.1016/j.jtho.2019.08.1909
1016	Rayyan	Patel et al.	2019	MA16.05 Wearable Technology for Preconditioning Before Thoracic Surgery: A Feasibility Study	Exclude	Conference abstract	JO, LM	2024-11-27	["https://www.embase.com/search/results?subaction=viewrecord&id=L2003405645&from=export", "http://dx.doi.org/10.1016/j.jtho.2019.08.631"]	10.1016/j.jtho.2019.08.631
1017	Rayyan	Batarseh et al.	2019	PREOPERATIVE RESPIRATORY MUSCLE TRAINING FOR LUNG CANCER PATIENTS SCHEDULED FOR SURGICAL RESECTION (META-ANALYSIS)	Exclude	Review paper	JO, LM	2024-11-27	["https://www.embase.com/search/results?subaction=viewrecord&id=L2002983234&from=export", "http://dx.doi.org/10.1016/j.chest.2019.08.1557"]	10.1016/j.chest.2019.08.1557
1018	Rayyan	Hanalis-Miller et al.	2019	Peri-operative novel psychological intervention in breast cancer patients aiming to reduce stress responses and improve biomarkers of cancer progression	Exclude	Not multimodal prehabilitation	JO, LM	2024-11-27	["https://www.embase.com/search/results?subaction=viewrecord&id=L2002980164&from=export", "http://dx.doi.org/10.1016/j.bbi.2019.08.101"]	10.1016/j.bbi.2019.08.101
1019	Rayyan	West et al.	2019	Assessing the relationship of body composition and physical fitness in patients undergoing multi-modal neoadjuvant cancer therapies and oesophago-gastric cancer surgery	Exclude	Not multimodal prehabilitation	JO, LM	2024-11-27	https://www.embase.com/search/results?subaction=viewrecord&id=L631732328&from=export
1020	Rayyan	Molloy et al.	2019	An investigation into the current nutritional management of patients undergoing upper gastrointestinal surgery	Exclude	Not multimodal prehabilitation	JO, LM	2024-11-27	https://www.embase.com/search/results?subaction=viewrecord&id=L631732260&from=export
1021	Rayyan	Krok Schoen et al.	2019	ASSOCIATION BETWEEN PREOPERATIVE WEIGHT LOSS AND FRAILTY AMONG CANCER PATIENTS AGED 75+	Exclude	Not multimodal prehabilitation	JO, LM	2024-11-27	["https://www.embase.com/search/results?subaction=viewrecord&id=L2004939477&from=export", "http://dx.doi.org/10.1016/S1879-4068(19)31248-2"]	10.1016/S1879-4068(19)31248-2
1022	Rayyan	Elsaddig et al.	2019	Improving Exercise Adherence In the PREPARE For Surgery Prehabilitation Programme: Are Accelerometers The Answer?	Exclude	Not multimodal prehabilitation	JO, LM	2024-11-27	["https://www.embase.com/search/results?subaction=viewrecord&id=L2002931633&from=export", "http://dx.doi.org/10.1016/j.ejso.2019.09.094"]	10.1016/j.ejso.2019.09.094
1023	Rayyan	Musayev et al.	2019	Infectious and inflammatory complications (IIC) in patients undergoing radical cystectomy with various urinary diversion options	Exclude	Not multimodal prehabilitation	JO, LM	2024-11-27	["https://www.embase.com/search/results?subaction=viewrecord&id=L2004940603&from=export", "http://dx.doi.org/10.1016/S1569-9056(19)35051-1"]	10.1016/S1569-9056(19)35051-1
1024	Rayyan	Kwasnicki et al.	2020	Bracelet study: Breast recovery after axillary node clearance-evaluating limbs with E-technology	Exclude	Not multimodal prehabilitation	JO, LM	2024-11-27	["https://www.embase.com/search/results?subaction=viewrecord&id=L632966064&from=export", "http://dx.doi.org/10.1245/s10434-020-08630-3"]	10.1245/s10434-020-08630-3
1025	Rayyan	Christou et al.	2020	Radiofrequency assisted hepatic resection for providing cost-effective hepatectomies in a national health care system in a financial crisis	Exclude	Not multimodal prehabilitation	JO, LM	2024-11-27	["https://www.embase.com/search/results?subaction=viewrecord&id=L2007134118&from=export", "http://dx.doi.org/10.1016/j.hpb.2020.04.636"]	10.1016/j.hpb.2020.04.636
1026	Rayyan	Flukes et al.	2020	Integration of an enhanced recovery after anesthesia program for patients undergoing skull base tumor surgery	Exclude	Review paper	JO, LM	2024-11-27	["https://www.embase.com/search/results?subaction=viewrecord&id=L631114544&from=export", "http://dx.doi.org/10.1055/s-0040-1702633"]	10.1055/s-0040-1702633
1027	Rayyan	Huang et al.	2020	Use of endoscopic technique in resection of trigeminal schwannoma	Exclude	Not multimodal prehabilitation	JO, LM	2024-11-27	["https://www.embase.com/search/results?subaction=viewrecord&id=L631114485&from=export", "http://dx.doi.org/10.1055/s-0040-1702627"]	10.1055/s-0040-1702627
1028	Rayyan	Jonker et al.	2020	Implementing eHealth for Postoperative Home Monitoring of Elderly Cancer Patients: A Feasibility Study	Exclude	Not multimodal prehabilitation	JO, LM	2024-11-27	["https://www.embase.com/search/results?subaction=viewrecord&id=L2004768593&from=export", "http://dx.doi.org/10.1016/j.ejso.2019.11.420"]	10.1016/j.ejso.2019.11.420
1029	Rayyan	Kotenko et al.	2020	The Results Of Portal Vein Resection And Reconstruction For Treatment Of Klatskin Tumor	Exclude	Not multimodal prehabilitation	JO, LM	2024-11-27	["https://www.embase.com/search/results?subaction=viewrecord&id=L2005400859&from=export", "http://dx.doi.org/10.1016/j.ijsu.2020.01.110"]	10.1016/j.ijsu.2020.01.110
1030	Rayyan	De Hauteclocque et al.	2020	An accurate tool to inform patients before RAPN : 3D-printed kidney model	Exclude	Not multimodal prehabilitation	JO, LM	2024-11-27	https://www.embase.com/search/results?subaction=viewrecord&id=L632059345&from=export
1031	Rayyan	Paz-Ibarra et al.	2020	Occult insulinoma in a 16-year adolescent	Exclude	wrong population	JO, LM	2024-11-27	["https://www.embase.com/search/results?subaction=viewrecord&id=L633718373&from=export", "http://dx.doi.org/10.4158/ep-2019-0105"]	10.4158/ep-2019-0105
1032	Rayyan	Waller et al.	2020	Randomised controlled trial of patients undergoing prehabilitation with wearables versus standard of care before major abdominal cancer surgery (Trial Registration: NCT04047524)	Assessed for eligibility	Meets basic criteria	JO, LM	2024-11-27	["https://www.embase.com/search/results?subaction=viewrecord&id=L633778934&from=export", "http://dx.doi.org/10.1111/codi.15168"]	10.1111/codi.15168
1033	Rayyan	Dholakia et al.	2020	Prehabilitation is a cost-saving method with improved outcomes for medically frail patients undergoing surgery for epithelial ovarian cancer: A cost-effectiveness analysis	Exclude	wrong study design,Not digitally delivered	JO, LM	2024-11-27	["https://www.embase.com/search/results?subaction=viewrecord&id=L2008346840&from=export", "http://dx.doi.org/10.1016/j.ygyno.2020.06.152"]	10.1016/j.ygyno.2020.06.152
1034	Rayyan	Hariyanto et al.	2020	86P The impact of sarcopenia on chemotherapy toxicity and survival rate among colorectal cancer patients who underwent chemotherapy: A systematic review and meta-analysis	Exclude	Conference abstract	JO, LM	2024-11-27	["https://www.embase.com/search/results?subaction=viewrecord&id=L2008604227&from=export", "http://dx.doi.org/10.1016/j.annonc.2020.10.106"]	10.1016/j.annonc.2020.10.106
1035	Rayyan	Sytnik et al.	2020	Thulium fiber laser fulguration in combination with thulium ‚ÄúEn bloc‚Äù technique resection of multifocal bladder tumor using SuperPulse Thulium Fiber Laser	Exclude	Not multimodal prehabilitation	JO, LM	2024-11-27	["https://www.embase.com/search/results?subaction=viewrecord&id=L2008455957&from=export", "http://dx.doi.org/10.1016/S2666-1683(20)36254-6"]	10.1016/S2666-1683(20)36254-6
1036	Rayyan	Ganesan et al.	2020	A single centre experience of using intraoperative mri in managing pediatric cranial neurooncology cases	Exclude	wrong population	JO, LM	2024-11-27	["https://www.embase.com/search/results?subaction=viewrecord&id=L634130232&from=export", "http://dx.doi.org/10.1093/neuonc/noaa222"]	10.1093/neuonc/noaa222
1037	Rayyan	Watson et al.	2020	Pre-habilitation prior to stem cell transplant-one centres experience	Exclude	Not digitally delivered	JO, LM	2024-11-27	["https://www.embase.com/search/results?subaction=viewrecord&id=L634122855&from=export", "http://dx.doi.org/10.1038/s41409-020-01103-x"]	10.1038/s41409-020-01103-x
1038	Rayyan	Hiramatsu et al.	2020	Clinical study on the usefulness of preoperative short-term program for nutrition and exercise before esophagectomy	Exclude	Not multimodal prehabilitation	JO, LM	2024-12-01	["https://www.embase.com/search/results?subaction=viewrecord&id=L2008505775&from=export", "http://dx.doi.org/10.1016/j.clnesp.2020.09.581"]	10.1016/j.clnesp.2020.09.581
1039	Rayyan	Oteri et al.	2021	Preoperative Anxiety in Patients Admitted for Brain Surgery: A Systematic Review	Exclude	Review paper	JO, LM	2024-12-01	["https://www.embase.com/search/results?subaction=viewrecord&id=L637297422&from=export", "http://dx.doi.org/10.1159/000520618"]	10.1159/000520618
1040	Rayyan	Azizoddin et al.	2021	Perioperative sleep disturbance following mastectomy: A longitudinal investigation of the relationship to pain, opioid use, treatment, and psychosocial symptoms	Exclude	Not multimodal prehabilitation	JO, LM	2024-12-01	["https://www.embase.com/search/results?subaction=viewrecord&id=L636339057&from=export", "http://dx.doi.org/10.1200/JCO.2020.39.28_suppl.192"]	10.1200/JCO.2020.39.28_suppl.192
1041	Rayyan	Shaver et al.	2021	A cross-sectional analysis of muscle density and physical function in head and neck cancer patients	Exclude	Not multimodal prehabilitation	JO, LM	2024-12-01	["https://www.embase.com/search/results?subaction=viewrecord&id=L635586729&from=export", "http://dx.doi.org/10.1200/jco.2021.39.15_suppl.e18597"]	10.1200/jco.2021.39.15_suppl.e18597
1042	Rayyan	Griffin et al.	2021	Baseline CT-derived muscle quality influences post-operative morbidity and five-year survival following pancreatic surgery	Exclude	Not multimodal prehabilitation	JO, LM	2024-12-01	["https://www.embase.com/search/results?subaction=viewrecord&id=L2015314249&from=export", "http://dx.doi.org/10.1016/j.hpb.2021.08.181"]	10.1016/j.hpb.2021.08.181
1043	Rayyan	Allenson et al.	2021	A pilot study of mobile app utilization for enhanced post-operative nutritional recovery in pancreatic and hepatobiliary surgery patients	Exclude	Not multimodal prehabilitation	JO, LM	2024-12-01	["https://www.embase.com/search/results?subaction=viewrecord&id=L2014673658&from=export", "http://dx.doi.org/10.1016/j.hpb.2021.06.023"]	10.1016/j.hpb.2021.06.023
1044	Rayyan	Leigh et al.	2021	Perioperative physical activity levels among pancreatic ductal adenocarcinoma patients is associated with biomarkers of cancer prognosis	Exclude	Not multimodal prehabilitation	JO, LM	2024-12-03	["https://www.embase.com/search/results?subaction=viewrecord&id=L2014673569&from=export", "http://dx.doi.org/10.1016/j.hpb.2021.06.127"]	10.1016/j.hpb.2021.06.127
1045	Rayyan	Callahan et al.	2021	The Use of a CAD/CAM Surgical Obturator Without Impressions to Restore a Maxillectomy Defect	Exclude	Not multimodal prehabilitation	JO, LM	2024-12-03	["https://www.embase.com/search/results?subaction=viewrecord&id=L2013762250&from=export", "http://dx.doi.org/10.1177/2472751221992972"]	10.1177/2472751221992972
1046	Rayyan	Daniels et al.	2021	Semi-structured healthcare professional interviews to explore their preferences for the assessment and optimisation of older adults facing major gastrointestinal surgery	Exclude	Not multimodal prehabilitation	JO, LM	2024-12-03	["https://www.embase.com/search/results?subaction=viewrecord&id=L2010444524&from=export", "http://dx.doi.org/10.1016/j.ejso.2020.11.113"]	10.1016/j.ejso.2020.11.113
1047	Rayyan	Malorni et al.	2021	?Bridge? neoadjuvant endocrinetherapy for early stage breast cancer patients during COVID-19 at an academic hospital in NYC: Lessonslearned	Exclude	Not multimodal prehabilitation	JO, LM	2024-12-03	["https://www.embase.com/search/results?subaction=viewrecord&id=L634705234&from=export", "http://dx.doi.org/10.1158/1538-7445.SABCS20-PS12-26"]	10.1158/1538-7445.SABCS20-PS12-26
1048	Rayyan	Bradley et al.	2021	Prehab4Cancer: An innovative regional lung cancer prehabilitation service	Exclude	Not digitally delivered	JO, LM	2024-12-03	["https://www.embase.com/search/results?subaction=viewrecord&id=L634543002&from=export", "http://dx.doi.org/10.1136/thorax-2020-BTSabstracts.357"]	10.1136/thorax-2020-BTSabstracts.357
1049	Rayyan	Wynne et al.	2021	OA08.04 Providing Thoracic Prehabilitation during COVID-19: Review of a Virtual Model.	Exclude	Conference abstract	JO, LM	2024-12-03	["https://www.embase.com/search/results?subaction=viewrecord&id=L2011422204&from=export", "http://dx.doi.org/10.1016/j.jtho.2021.01.302"]	10.1016/j.jtho.2021.01.302
1050	Rayyan	Compston et al.	2021	Rotationplasty rehabilitation protocol: A complex case report	Exclude	Not multimodal prehabilitation	JO, LM	2024-12-03	["https://www.embase.com/search/results?subaction=viewrecord&id=L635036635&from=export", "http://dx.doi.org/10.1097/01.REO.0000000000000254"]	10.1097/01.REO.0000000000000254
1051	Rayyan	Tang et al.	2021	The Emerging Role of Telehealth in Preoperative Evaluation of Breast Cancer Patients during the COVID-19 Pandemic	Exclude	Not multimodal prehabilitation	JO, LM	2024-12-03	["https://www.embase.com/search/results?subaction=viewrecord&id=L635283403&from=export", "http://dx.doi.org/10.1245/s10434-021-10068-0"]	10.1245/s10434-021-10068-0
1052	Rayyan	Joshi et al.	2021	P136. Outcomes of immediate breast-reconstruction post mastectomy in an oncoplastic breast unit during the COVID-19 pandemic	Exclude	Not multimodal prehabilitation	JO, LM	2024-12-03	["https://www.embase.com/search/results?subaction=viewrecord&id=L2011925712&from=export", "http://dx.doi.org/10.1016/j.ejso.2021.03.140"]	10.1016/j.ejso.2021.03.140
1053	Rayyan	Rbii et al.	2021	PERICARDIAL EFFUSION AS AN EARLY FINDING OF CONNECTIVE TISSUE DISEASE	Exclude	Not multimodal prehabilitation	JO, LM	2024-12-06	["https://www.embase.com/search/results?subaction=viewrecord&id=L2011749694&from=export", "http://dx.doi.org/10.1016/S0735-1097(21)04139-5"]	10.1016/S0735-1097(21)04139-5
1054	Rayyan	Ribeiro et al.	2021	Development of a remote pharmaceutical care model for cancer medicines optimisation	Exclude	Clinical practice guidelines	JO, LM	2024-12-06	["https://www.embase.com/search/results?subaction=viewrecord&id=L635425819&from=export", "http://dx.doi.org/10.1007/s11096-021-01269-4"]	10.1007/s11096-021-01269-4
1055	Rayyan	Palmer et al.	2021	169 Improving the care of lung cancer patients of borderline fitness for surgery: a case study by the Accelerate, Coordinate and Evaluate Programme (ACE) programme	Exclude	Conference abstract	JO, LM	2024-12-06	["https://www.embase.com/search/results?subaction=viewrecord&id=L2012111435&from=export", "http://dx.doi.org/10.1016/S0169-5002(21)00368-8"]	10.1016/S0169-5002(21)00368-8
1056	Rayyan	Gurjar et al.	2021	Evaluating the prevalence of and relationship between malnutrition and sarcopenia in patients with bladder cancer undergoing cystectomy	Exclude	Not multimodal prehabilitation	JO, LM	2024-12-06	["https://www.embase.com/search/results?subaction=viewrecord&id=L636275381&from=export", "http://dx.doi.org/10.1097/JU.0000000000002053.11"]	10.1097/JU.0000000000002053.11
1057	Rayyan	Raman et al.	2021	Impact of a remote prehabilitation programme in reducing delays to patients having surgery for advanced gynaecological cancer	Assessed for eligibility	Meets basic criteria	JO, LM	2024-12-07	https://www.embase.com/search/results?subaction=viewrecord&id=L636065959&from=export
1058	Rayyan	Zaninotto et al.	2021	1683P Feasibility of implementing a digital prehabilitation service for cancer patients in the NHS	Exclude	Conference abstract	JO, LM	2024-12-07	["https://www.embase.com/search/results?subaction=viewrecord&id=L2014626841&from=export", "http://dx.doi.org/10.1016/j.annonc.2021.08.1655"]	10.1016/j.annonc.2021.08.1655
1059	Rayyan	Whitham et al.	2021	Construction of pre-operative prediction model and its use in gynaecological oncology using cardiopulmonary exercise testing and routine health data	Exclude	Not multimodal prehabilitation	JO, LM	2024-12-07	["https://www.embase.com/search/results?subaction=viewrecord&id=L636659802&from=export", "http://dx.doi.org/10.1136/ijgc-2021-ESGO.257"]	10.1136/ijgc-2021-ESGO.257
1060	Rayyan	Patel et al.	2021	OA04.01 Move For Surgery ‚Äì A Novel Preconditioning Program to Optimize Health Before Thoracic Surgery: A Randomized Controlled Trial	Exclude	Conference abstract	JO, LM	2024-12-07	["https://www.embase.com/search/results?subaction=viewrecord&id=L2015169535&from=export", "http://dx.doi.org/10.1016/j.jtho.2021.08.044"]	10.1016/j.jtho.2021.08.044
1061	Rayyan	Iukuridze et al.	2021	Sarcopenia is a clinically relevant and independent predictor of health outcomes after chimeric antigen receptor T-cell therapy for lymphoma	Exclude	Not multimodal prehabilitation	JO, LM	2024-12-07	["https://www.embase.com/search/results?subaction=viewrecord&id=L637602937&from=export", "http://dx.doi.org/10.1182/blood-2021-149784"]	10.1182/blood-2021-149784
1062	Rayyan	Rupassara et al.	2021	A digital model of care to support pancreatic patients	Exclude	Not multimodal prehabilitation	JO, LM	2024-12-07	["https://www.embase.com/search/results?subaction=viewrecord&id=L636771947&from=export", "http://dx.doi.org/10.1111/ajco.13716"]	10.1111/ajco.13716
1063	Rayyan	Narodova et al.	2021	Experience of using the ‚ÄúEpiTapp¬Æ‚Äù hand-tapping program for focal motor seizures in a patient with neuronal -glial tumor of the frontal lobe	Exclude	Not multimodal prehabilitation	JO, LM	2024-12-07	["https://www.embase.com/search/results?subaction=viewrecord&id=L636559127&from=export", "http://dx.doi.org/10.1111/epi.17079"]	10.1111/epi.17079
1064	Rayyan	Dossou et al.	2021	Prevalence and treatment of nutritional deficiencies following Upper Gastrointestinal Surgery for Oesophageal or Gastric Cancer	Exclude	Not multimodal prehabilitation	JO, LM	2024-12-07	["https://www.embase.com/search/results?subaction=viewrecord&id=L637181063&from=export", "http://dx.doi.org/10.1093/bjs/znab430.129"]	10.1093/bjs/znab430.129
1065	Rayyan	Cox	2021	Assessing the severity of pre and post-operative malnutrition in cancer patients undergoing pancreaticoduodenectomy: A review of a virtual dietetic prehabilitation service	Exclude	Not multimodal prehabilitation	JO, LM	2024-12-07	["https://www.embase.com/search/results?subaction=viewrecord&id=L637181032&from=export", "http://dx.doi.org/10.1093/bjs/znab430.273"]	10.1093/bjs/znab430.273
1066	Rayyan	Springer et al.	2021	Preoperative sarcopenia is associated with worse short-term outcomes following transanal total mesorectal excision (TaTME) for rectal cancer.	Exclude	Not multimodal prehabilitation	JO, LM	2024-12-07	["https://www.embase.com/search/results?subaction=viewrecord&id=L636800371&from=export", "http://dx.doi.org/10.1007/s00464-021-08747-w"]	10.1007/s00464-021-08747-w
1067	Rayyan	van der Linden et al.	2021	Feasibility study at tools to self-manage physical activity and nutritional intake in colorectal cancer surgery	Assessed for eligibility	Meets basic criteria	JO, LM	2024-12-07	["https://www.embase.com/search/results?subaction=viewrecord&id=L2015777513&from=export", "http://dx.doi.org/10.1016/j.clnesp.2021.09.580"]	10.1016/j.clnesp.2021.09.580
1068	Rayyan	Harris et al.	2021	Prehablitation in cancer - what do patients want to know?	Exclude	Not digitally delivered	JO, LM	2024-12-07	["https://www.embase.com/search/results?subaction=viewrecord&id=L2015775299&from=export", "http://dx.doi.org/10.1016/j.clnesp.2021.09.458"]	10.1016/j.clnesp.2021.09.458
1069	Rayyan	Jiang et al.	2021	166TiP Pembrolizumab combined with neoadjuvant chemotherapy versus neoadjuvant chemoradiotherapy followed surgery for locally advanced esophageal squamous cell carcinoma: Protocol for a multi-center, prospective, randomized-controlled, phase III clinical study (Keystone-002)	Exclude	Not multimodal prehabilitation	JO, LM	2024-12-07	["https://www.embase.com/search/results?subaction=viewrecord&id=L2015743837&from=export", "http://dx.doi.org/10.1016/j.annonc.2021.10.185"]	10.1016/j.annonc.2021.10.185
1070	Rayyan	√Ösberg et al.	2021	Perioperative digital behaviour change interventions for reducing alcohol consumption, improving dietary intake, increasing physical activity and smoking cessation: a scoping review	Exclude	Review paper	JO, LM	2024-12-08	["https://www.embase.com/search/results?subaction=viewrecord&id=L2013074598&from=export", "http://dx.doi.org/10.1186/s13741-021-00189-1"]	10.1186/s13741-021-00189-1
1071	Rayyan	Mohamed et al.	2022	Perioperative immunonutrition in reducing the infectious complications in patients undergoing colorectal cancer resections: A meta-analysis of randomized controlled trials	Exclude	Review paper	JO, LM	2024-12-08	["https://www.embase.com/search/results?subaction=viewrecord&id=L639553439&from=export", "http://dx.doi.org/10.1093/bjs/znac246"]	10.1093/bjs/znac246
1072	Rayyan	Ng et al.	2022	Improving the uptake of prehabilitation interventions for older adults prior to cancer treatment using telehealth in the Geriatric Oncology One-Stop Clinic	Exclude	Not multimodal prehabilitation	JO, LM	2024-12-08	["https://www.embase.com/search/results?subaction=viewrecord&id=L639384868&from=export", "http://dx.doi.org/10.1200/JCO.2022.40.28_suppl.55"]	10.1200/JCO.2022.40.28_suppl.55
1073	Rayyan	Obiechina et al.	2022	Correlation between the American society of anaesthesiology (ASA) score and the nottingham hip fracture score (NHFS) in elderly patients with acute hip fracture	Exclude	wrong population	JO, LM	2024-12-08	["https://www.embase.com/search/results?subaction=viewrecord&id=L637428621&from=export", "http://dx.doi.org/10.1007/s00198-021-06125-9"]	10.1007/s00198-021-06125-9
1074	Rayyan	Van Dam et al.	2022	Laparoscopic versus open hemihepatectomy: The ORANGE II PLUS multicenter randomized controlled trial.	Exclude	Not multimodal prehabilitation	JO, LM	2024-12-08	["https://www.embase.com/search/results?subaction=viewrecord&id=L2016999707&from=export", "http://dx.doi.org/10.1016/j.ejso.2021.12.455"]	10.1016/j.ejso.2021.12.455
1075	Rayyan	Hall et al.	2022	Stepwise application of a pilot prehabilitation program for colorectal cancer patients prevents nutritional decline and patient reported outcomes	Assessed for eligibility	Meets basic criteria	JO, LM	2024-12-08	["https://www.embase.com/search/results?subaction=viewrecord&id=L2016910348&from=export", "http://dx.doi.org/10.1016/j.physio.2021.12.311"]	10.1016/j.physio.2021.12.311
1076	Rayyan	Chilvers et al.	2022	Implementation and evaluation of a physiotherapy intervention within multi-modal prehabilitation for people with ovarian cancer during pre-operative neo-adjuvant chemotherapy treatment	Exclude	Not multimodal prehabilitation	JO, LM	2024-12-08	["https://www.embase.com/search/results?subaction=viewrecord&id=L2016910271&from=export", "http://dx.doi.org/10.1016/j.physio.2021.12.158"]	10.1016/j.physio.2021.12.158
1077	Rayyan	Sack et al.	2022	Evaluation of a prehabilitation telephone service for patients with a cancer diagnosis: A pilot study	Exclude	Not multimodal prehabilitation	JO, LM	2024-12-08	["https://www.embase.com/search/results?subaction=viewrecord&id=L2016910153&from=export", "http://dx.doi.org/10.1016/j.physio.2021.12.248"]	10.1016/j.physio.2021.12.248
1078	Rayyan	Petrova et al.	2022	Feasibility and effectiveness of a multimodal hospital based oncology prehabilitation service	Exclude	Not digitally delivered	JO, LM	2024-12-08	["https://www.embase.com/search/results?subaction=viewrecord&id=L2017368632&from=export", "http://dx.doi.org/10.1016/j.clnesp.2022.02.036"]	10.1016/j.clnesp.2022.02.036
1079	Rayyan	Mills et al.	2022	Assessing the impact of prophylactic versus perioperative feeding jejunostomies on postoperative weight loss in oesophageal cancer patients	Exclude	Not multimodal prehabilitation	JO, LM	2024-12-08	["https://www.embase.com/search/results?subaction=viewrecord&id=L2017368623&from=export", "http://dx.doi.org/10.1016/j.clnesp.2022.02.023"]	10.1016/j.clnesp.2022.02.023
1080	Rayyan	Unknown	2022	American Society of Colon and Rectal Surgeons 2022 Annual Scientific Meeting Abstracts	Exclude	Conference proceedings	JO, LM	2024-12-09	https://www.embase.com/search/results?subaction=viewrecord&id=L638201997&from=export
1081	Rayyan	Soegaard Ballester et al.	2022	PREOPERATIVE HISTORY AND PHYSICAL UPDATE VISITS OFFER LIMITED CLINICAL VALUE IN COLORECTAL SURGERY	Exclude	Not multimodal prehabilitation	JO, LM	2024-12-09	https://www.embase.com/search/results?subaction=viewrecord&id=L638201974&from=export
1082	Rayyan	Okugawa et al.	2022	MODIFIED INTRAMUSCULAR ADIPOSE TISSUE CONTEMT AS A FEASIBLE SURROGATE MARKER FOR MYOSTEATOSIS AND MALNUTRITION IN COLORECTAL CANCER : AN OBSERVATIONAL, RETROSPECTIVE STUDY	Exclude	Not multimodal prehabilitation	JO, LM	2024-12-09	["https://www.embase.com/search/results?subaction=viewrecord&id=L2018832730&from=export", "http://dx.doi.org/10.1016/S0016-5085(22)62660-X"]	10.1016/S0016-5085(22)62660-X
1083	Rayyan	Wang et al.	2022	Evaluating therapeutic radiographers‚Äô role in instigating prehabilitation and rehabilitation advice	Exclude	Not multimodal prehabilitation	JO, LM	2024-12-09	["https://www.embase.com/search/results?subaction=viewrecord&id=L2018472187&from=export", "http://dx.doi.org/10.1016/S0167-8140(22)02903-6"]	10.1016/S0167-8140(22)02903-6
1084	Rayyan	Young et al.	2022	PREHABILITATION FOR PEOPLE WITH AML IN THE UK; A SURVIVOR-LED QUESTIONNAIRE	Exclude	Not digitally delivered	JO, LM	2024-12-09	["https://www.embase.com/search/results?subaction=viewrecord&id=L638473787&from=export", "http://dx.doi.org/10.1007/s00520-022-07099-y"]	10.1007/s00520-022-07099-y
1085	Rayyan	Gonella et al.	2022	TELE-PREHABILITATION FOR COLORECTAL CANCER PATIENTS DURING PANDEMIC RESTRICTIONS. PRELIMINARY RESULTS FROM A TERTIARY REFERRAL CENTRE	Assessed for eligibility	Meets basic criteria	JO, LM	2024-12-09	["https://www.embase.com/search/results?subaction=viewrecord&id=L638287796&from=export", "http://dx.doi.org/10.1007/s10151-022-02606-z"]	10.1007/s10151-022-02606-z
1086	Rayyan	Castle et al.	2022	How to set up a pre-habilitation programme: experience from Gloucestershire Hospitals NHS Foundation Trust	Exclude	Not digitally delivered	JO, LM	2024-12-10	["https://www.embase.com/search/results?subaction=viewrecord&id=L638956786&from=export", "http://dx.doi.org/10.1111/anae.15766"]	10.1111/anae.15766
1087	Rayyan	Becchetti et al.	2022	Pilot study on wearable device to quantify physical activity in patients on the waiting list for liver transplantation	Exclude	Not multimodal prehabilitation	JO, LM	2024-12-10	https://www.embase.com/search/results?subaction=viewrecord&id=L639022117&from=export
1088	Rayyan	Etzold et al.	2022	A WEBCAST FOR THE EDUCATION AND INFORMATION OF PATIENTS WITH BARRETT'S ESOPHAGUS AND BARRETT'S CANCER	Exclude	Not multimodal prehabilitation	JO, LM	2024-12-10	["https://www.embase.com/search/results?subaction=viewrecord&id=L639361671&from=export", "http://dx.doi.org/10.1093/dote/doac051.415"]	10.1093/dote/doac051.415
1089	Rayyan	Mostaqim et al.	2022	Multimodal patient-centered teleprehabilitation for patients with breast cancer: A protocol for a feasibility study	Exclude	Protocol	JO, LM	2024-12-10	["https://www.embase.com/search/results?subaction=viewrecord&id=L639265861&from=export", "http://dx.doi.org/10.1111/papr.13128"]	10.1111/papr.13128
1090	Rayyan	Hall et al.	2022	Putting prehabilitation into practice: evaluation of pretransplant referrals to a specialist dietetic and physiotherapy telehealth prehabilitation service in a tertiary transplant centre	Assessed for eligibility	Meets basic criteria	JO, LM	2024-12-10	["https://www.embase.com/search/results?subaction=viewrecord&id=L639627390&from=export", "http://dx.doi.org/10.1038/s41409-022-01800-9"]	10.1038/s41409-022-01800-9
1091	Rayyan	Wooldrik et al.	2022	The effect of intra-operative margin assessment during breast conserving surgery for breast cancer in a Dutch cohort	Exclude	Not multimodal prehabilitation	JO, LM	2024-12-10	["https://www.embase.com/search/results?subaction=viewrecord&id=L2021177521&from=export", "http://dx.doi.org/10.1016/S0959-8049(22)01413-7"]	10.1016/S0959-8049(22)01413-7
1092	Rayyan	Parker et al.	2022	Sarcopenia Prevalence and Influence on the Development of Toxicity and Length of Stay in Patients with Relapsed and Refractory Myeloma Treated with Commercial Anti-BCMA CART Cells	Exclude	Not multimodal prehabilitation	JO, LM	2024-12-10	["https://www.embase.com/search/results?subaction=viewrecord&id=L2028398693&from=export", "http://dx.doi.org/10.1182/blood-2022-168071"]	10.1182/blood-2022-168071
1093	Rayyan	Elkhawad et al.	2023	Cardiopulmonary exercise testing in thoracic surgery at Swansea Bay University Health Board	Exclude	Not multimodal prehabilitation	JO, LM	2024-12-10	["https://www.embase.com/search/results?subaction=viewrecord&id=L640130320&from=export", "http://dx.doi.org/10.1111/anae.15924"]	10.1111/anae.15924
1094	Rayyan	Lillo-Garc√≠a et al.	2023	PREHABILITATION THROUGH A MOBILE APPLICATION (PREHAPP) IN MAJOR COLON CANCER SURGERY	Exclude	Not multimodal prehabilitation	JO, LM	2024-12-10	["https://www.embase.com/search/results?subaction=viewrecord&id=L640015902&from=export", "http://dx.doi.org/10.1093/bjs/znac443"]	10.1093/bjs/znac443
1095	Rayyan	Elmaagacli et al.	2023	Preoperative CT-based Volumetry of the Lung Can Predict Postoperative Respiratory Complications in Patients Undergoing Major Liver Resection for Colorectal Metastases	Exclude	Not multimodal prehabilitation	JO, LM	2024-12-10	["https://www.embase.com/search/results?subaction=viewrecord&id=L2026746829&from=export", "http://dx.doi.org/10.1016/j.hpb.2023.07.329"]	10.1016/j.hpb.2023.07.329
1096	Rayyan	Brandl et al.	2023	Current practice in assessment and management of malnutrition in surgical oncology practice ‚Äì An ESSO-EYSAC snapshot analysis	Exclude	Not multimodal prehabilitation	JO, LM	2024-12-10	["https://www.embase.com/search/results?subaction=viewrecord&id=L2025680588&from=export", "http://dx.doi.org/10.1016/j.ejso.2023.06.005"]	10.1016/j.ejso.2023.06.005
1097	Rayyan	Oikonomou et al.	2023	Application of new technologies for prehabilitation prior to major hepatopancreatobiliary resections	Assessed for eligibility	Meets basic criteria	JO, LM	2024-12-10	["https://www.embase.com/search/results?subaction=viewrecord&id=L2025228414&from=export", "http://dx.doi.org/10.1016/j.hpb.2023.05.283"]	10.1016/j.hpb.2023.05.283
1098	Rayyan	Brandl et al.	2023	The assessment and treatment strategies of malnutrition in patients with cancer treated by surgical oncologist ‚Äì an EYSAC snapshot analysis	Exclude	Not multimodal prehabilitation	JO, LM	2024-12-12	["https://www.embase.com/search/results?subaction=viewrecord&id=L2022901909&from=export", "http://dx.doi.org/10.1016/j.ejso.2022.11.156"]	10.1016/j.ejso.2022.11.156
1099	Rayyan	Ciosek et al.	2023	Prevention of gastrointestinal anastomotic leakage/ dehiscence in oncological patients.	Exclude	Review paper	JO, LM	2024-12-12	["https://www.embase.com/search/results?subaction=viewrecord&id=L2022895299&from=export", "http://dx.doi.org/10.1016/j.ejso.2022.11.338"]	10.1016/j.ejso.2022.11.338
1100	Rayyan	Ashley et al.	2023	Stem cell markers are the prognostic biomarker in follicular lymphoma	Exclude	Not multimodal prehabilitation	JO, LM	2024-12-12	["https://www.embase.com/search/results?subaction=viewrecord&id=L2022349584&from=export", "http://dx.doi.org/10.1016/S0002-9629(23)00572-4"]	10.1016/S0002-9629(23)00572-4
1101	Rayyan	Taub et al.	2023	Novel ‚ÄúSMARTer‚Äù Clinical Trial Design Improves Odds of Approval and Can Reduce Study Size By 80%: Modeling Use of a ctDNA ‚ÄúOptimizing Diagnostic‚Äù for Early Therapy Switching in Immuno-Oncology Trials	Exclude	Not multimodal prehabilitation	JO, LM	2024-12-12	["https://www.embase.com/search/results?subaction=viewrecord&id=L2023147190&from=export", "http://dx.doi.org/10.1101/2023.02.20.23286152"]	10.1101/2023.02.20.23286152
1102	Rayyan	Mooney et al.	2023	Feasibility and effects of a lung cancer prehabilitation exercise program	Exclude	Not multimodal prehabilitation	JO, LM	2024-12-12	["https://www.embase.com/search/results?subaction=viewrecord&id=L641144453&from=export", "http://dx.doi.org/10.1111/resp.14471"]	10.1111/resp.14471
1103	Rayyan	Esen et al.	2023	Comparison of Anastomosis Evaluation Techniques Before Ileostomy Closure in Rectal Cancer Patients	Exclude	Not multimodal prehabilitation	JO, LM	2024-12-12	["https://www.embase.com/search/results?subaction=viewrecord&id=L2026117136&from=export", "http://dx.doi.org/10.4274/nkmj.galenos.2023.20981"]	10.4274/nkmj.galenos.2023.20981
1104	Rayyan	Alzahrani et al.	2023	Successful agile co-redesign of a personalised digital prehabilitation programme: Fit4Surgery app (F4S)	Assessed for eligibility	Meets basic criteria	JO, LM	2024-12-12	["https://www.embase.com/search/results?subaction=viewrecord&id=L2023807755&from=export", "http://dx.doi.org/10.1016/S0169-5002(23)00612-8"]	10.1016/S0169-5002(23)00612-8
1105	Rayyan	Finch et al.	2023	Impact of prehabilitation on pre-operative function, post-operative complications and length of stay in resectable lung cancers	Exclude	Not digitally delivered	JO, LM	2024-12-12	["https://www.embase.com/search/results?subaction=viewrecord&id=L2023807665&from=export", "http://dx.doi.org/10.1016/S0169-5002(23)00614-1"]	10.1016/S0169-5002(23)00614-1
1106	Rayyan	Guirado-Pelaez et al.	2023	Correlation Between Nutritional Ultrasound, Vectorial Bioimpedance And Dynamometry Techniques In The Morphofunctional Assessment Of Malnutrition In Prehabilitation Programme Patients For Colon Surgery.	Exclude	Not multimodal prehabilitation	JO, LM	2024-12-12	["https://www.embase.com/search/results?subaction=viewrecord&id=L2023444955&from=export", "http://dx.doi.org/10.1016/j.clnesp.2022.09.686"]	10.1016/j.clnesp.2022.09.686
1107	Rayyan	Purdy et al.	2023	Exercise Preferences, Barriers, and Facilitators of Individuals With Cancer Undergoing Chemotherapy Before Stem Cell Transplantation: A Mixed-Methods Study	Exclude	Not multimodal prehabilitation	JO, LM	2024-12-12	["https://www.embase.com/search/results?subaction=viewrecord&id=L641041169&from=export", "http://dx.doi.org/10.1097/NCC.0000000000001240"]	10.1097/NCC.0000000000001240
1108	Rayyan	Boccuni et al.	2023	Noninvasive prehabilitation to prime neuroplasticity before neurosurgery for brain tumors: Protocol for a single-cohort feasibility trial	Exclude	Protocol	JO, LM	2024-12-12	["https://www.embase.com/search/results?subaction=viewrecord&id=L641795840&from=export", "http://dx.doi.org/10.1177/15459683231159499"]	10.1177/15459683231159499
1109	Rayyan	Usenko et al.	2023	Esophagogastric Anastomosis with Invagination	Exclude	Not multimodal prehabilitation	JO, LM	2024-12-15	["https://www.embase.com/search/results?subaction=viewrecord&id=L641575525&from=export", "http://dx.doi.org/10.1007/s00464-023-09886-y"]	10.1007/s00464-023-09886-y
1110	Rayyan	Jandu et al.	2023	Prehabilitation: what is the best approach for patients with cancer undergoing surgery?	Exclude	Not digitally delivered	JO, LM	2024-12-15	["https://www.embase.com/search/results?subaction=viewrecord&id=L641537080&from=export", "http://dx.doi.org/10.1093/bjs/znad101.086"]	10.1093/bjs/znad101.086
1111	Rayyan	Atar et al.	2023	The Role of Three-dimensional Printer Modeling in Preoperative Planning of Brain Tumor and Aneurysm Surgery	Exclude	Not multimodal prehabilitation	JO, LM	2024-12-15	["https://www.embase.com/search/results?subaction=viewrecord&id=L2024739985&from=export", "http://dx.doi.org/10.4274/imj.galenos.2023.09086"]	10.4274/imj.galenos.2023.09086
1112	Rayyan	Minshull et al.	2023	Effects of strength focussed, multidisciplinary online prehabilitation on pain and function in long waiter (&gt52 weeks) knee arthroplasty patients; the joint approach programme.	Exclude	wrong population	JO, LM	2024-12-15	["https://www.embase.com/search/results?subaction=viewrecord&id=L2024164483&from=export", "http://dx.doi.org/10.1016/j.joca.2023.02.065"]	10.1016/j.joca.2023.02.065
1113	Rayyan	Ramos et al.	2023	Out of Focus: Limitations of Telehealth and Opportunities for Preoperative Palliative Care (TH106D)	Exclude	Not multimodal prehabilitation	JO, LM	2024-12-15	["https://www.embase.com/search/results?subaction=viewrecord&id=L2023879284&from=export", "http://dx.doi.org/10.1016/j.jpainsymman.2023.02.015"]	10.1016/j.jpainsymman.2023.02.015
1114	Rayyan	Ramirez et al.	2023	Autoimmune encephalitis: Is FDG PET the key to diagnosis?	Exclude	Not multimodal prehabilitation	JO, LM	2024-12-15	https://www.embase.com/search/results?subaction=viewrecord&id=L643176871&from=export
1115	Rayyan	Halliday et al.	2023	Effect of a digital biopsychometric risk profile of patients with cancer on the delivery of risk-stratified personalised prehabilitation	Exclude	Not multimodal prehabilitation	JO, LM	2024-12-15	["https://www.embase.com/search/results?subaction=viewrecord&id=L642933823&from=export", "http://dx.doi.org/10.1200/jco.2023.41.16_suppl.e13636"]	10.1200/jco.2023.41.16_suppl.e13636
1116	Rayyan	Wynter-Blyth et al.	2023	Acceptability and effectiveness of digital prehabilitation and personalised support for patients with cancer in the UK National Health Service	Assessed for eligibility	Meets basic criteria	JO, LM	2024-12-15	["https://www.embase.com/search/results?subaction=viewrecord&id=L642930799&from=export", "http://dx.doi.org/10.1200/jco.2023.41.16_suppl.1587"]	10.1200/jco.2023.41.16_suppl.1587
1117	Rayyan	Rui Neo et al.	2023	A SURVEY of the LANDSCAPE of CANCER PREHABILITATION	Exclude	Not digitally delivered	JO, LM	2024-12-15	["https://www.embase.com/search/results?subaction=viewrecord&id=L641874940&from=export", "http://dx.doi.org/10.1007/s00520-023-07786-4"]	10.1007/s00520-023-07786-4
1118	Rayyan	Ogomori et al.	2023	PREHABPAL: A DIGITAL TOOL FOR OLDER ADULTS TO INCREASE ENGAGEMENT WITH PREHABILITATION	Exclude	Protocol	JO, LM	2024-12-16	https://www.embase.com/search/results?subaction=viewrecord&id=L641765735&from=export
1119	Rayyan	Coppersmith et al.	2023	UTILIZING REMOTE, VIDEO-BASED PELVIC FLOOR PHYSICAL THERAPY FOR RECTAL CANCER PATIENTS: A FEASIBILITY TRIAL PROTOCOL	Exclude	Protocol	JO, LM	2024-12-16	https://www.embase.com/search/results?subaction=viewrecord&id=L641765605&from=export
1120	Rayyan	Ralston et al.	2023	DOES QUALITY OF LIFE WORSEN DEPENDING ON THE TYPE OF COLORECTAL CANCER RESECTION?	Exclude	Not multimodal prehabilitation	JO, LM	2024-12-16	https://www.embase.com/search/results?subaction=viewrecord&id=L641765500&from=export
1121	Rayyan	Joshi et al.	2023	PCR21 Patient-Reported Outcomes to Support Regulation, Reimbursement and Health Policy Among Patients with Head and Neck Cancers: A Systematic Review	Exclude	Review paper	JO, LM	2024-12-16	["https://www.embase.com/search/results?subaction=viewrecord&id=L2025049003&from=export", "http://dx.doi.org/10.1016/j.jval.2023.03.1801"]	10.1016/j.jval.2023.03.1801
1122	Rayyan	Chan et al.	2023	Enhanced Monitoring for Better Recovery and Cancer Experience in Greater Manchester (EMBRaCE-GM): A Qualitative Study of Clinician Experiences on Deploying and Supporting Consumer Wearable Devices	Exclude	Not multimodal prehabilitation	JO, LM	2024-12-16	["https://www.embase.com/search/results?subaction=viewrecord&id=L642459402&from=export", "http://dx.doi.org/10.1093/bjs/znad241"]	10.1093/bjs/znad241
1123	Rayyan	Min et al.	2023	The effect of early post-operative exercise on shoulder function in breast cancer patients: A randomised controlled trial	Exclude	Not multimodal prehabilitation	JO, LM	2024-12-16	["https://www.embase.com/search/results?subaction=viewrecord&id=L2027888727&from=export", "http://dx.doi.org/10.1016/j.annonc.2023.09.1074"]	10.1016/j.annonc.2023.09.1074
1124	Rayyan	Sharp et al.	2023	Development of a digital, nutrition self-screening tool in response to Covid-19; empowering people with cancer to self-manage	Exclude	Not multimodal prehabilitation	JO, LM	2024-12-16	["https://www.embase.com/search/results?subaction=viewrecord&id=L2027082199&from=export", "http://dx.doi.org/10.1016/j.clnesp.2023.07.030"]	10.1016/j.clnesp.2023.07.030
1125	Rayyan	Jensen et al.	2023	ACROBATIC ‚Äì a research collaboration across surgical oncology for better patient care	Exclude	Protocol	JO, LM	2024-12-16	["https://www.embase.com/search/results?subaction=viewrecord&id=L2027080598&from=export", "http://dx.doi.org/10.1016/j.clnesp.2023.06.133"]	10.1016/j.clnesp.2023.06.133
1126	Rayyan	Moody et al.	2023	A consensus opinion on the best prehabilitation strategies for Upper GI cancer patients	Exclude	Not digitally delivered	JO, LM	2024-12-16	["https://www.embase.com/search/results?subaction=viewrecord&id=L643049592&from=export", "http://dx.doi.org/10.1093/bjs/znad348.244"]	10.1093/bjs/znad348.244
1127	Rayyan	Kim et al.	2023	Longitudinal changes in quality of life before and after thyroidectomy in patients with differentiated thyroid cancer	Exclude	Not multimodal prehabilitation	JO, LM	2024-12-16	["https://www.embase.com/search/results?subaction=viewrecord&id=L643104356&from=export", "http://dx.doi.org/10.1210/clinem/dgad748"]	10.1210/clinem/dgad748
1128	Rayyan	Zahid et al.	2024	Predictors of neurocognition outcomes in children and young people with primary brain tumor presenting to tertiary care hospitals of Karachi, Pakistan: a prospective cohort study	Exclude	Not multimodal prehabilitation	JO, LM	2024-12-16	["https://www.embase.com/search/results?subaction=viewrecord&id=L2028604343&from=export", "http://dx.doi.org/10.1007/s00381-024-06306-x"]	10.1007/s00381-024-06306-x
1129	Rayyan	Hunter et al.	2024	The Get Moving Trial : A phase I/II RCT of home-based (P)rehabilitation ((P)REHAB) with ExerciseRx in muscle-invasive bladder cancer (MIBC)-Study protocol for a randomized controlled trial	Exclude	Protocol	JO, LM	2024-12-16	https://www.embase.com/search/results?subaction=viewrecord&id=L643460981&from=export
1130	Rayyan	Nu√±ez et al.	2020	NUTRITIONAL PREOPERATIVE EVALUATION IN PATIENTS WITH DIGESTIVE NEOPLASSIC PATHOLOGIES INTERNETS IN THE CENTRAL HOSPITAL OF THE INSTITUTE OF SOCIAL FORECAST. 2019	Exclude	Not multimodal prehabilitation	JO, LM	2024-12-16
1131	Rayyan	Grafe et al.	2022	Digitized Preoperative Physiotherapy Prior to Visceral Abdominal Surgery? A Qualitative Feasibility Study	Exclude	Not multimodal prehabilitation	JO, LM	2024-12-16		10.1055/a-1654-0192
1132	Rayyan	Cos et al.	2023	4,300 steps per day prior to surgery are associated with improved outcomes after pancreatectomy	Exclude	Not multimodal prehabilitation	JO, LM	2024-12-16		10.1016/j.hpb.2022.09.011
1133	Rayyan	Reece et al.	2023	A global analysis of nutrition support practices in patients undergoing cytoreductive surgery and hyperthermic intraperitoneal chemotherapy for peritoneal malignancy	Exclude	Not multimodal prehabilitation	JO, LM	2024-12-16		10.1016/j.clnesp.2023.07.012
1134	Rayyan	Olivero et al.	2023	Implementation of a perioperative care App in elective thoracic surgery	Exclude	Not multimodal prehabilitation	JO, LM	2024-12-16		10.1016/j.ciresp.2022.01.023
1135	Rayyan	Tazreean et al.	2021	Early mobilization in enhanced recovery after surgery pathways: current evidence and recent advancements	Exclude	Review paper	JO, LM	2024-12-16		10.2217/cer-2021-0258
1136	Rayyan	Alverdy	2023	The role of dietary prehabilitation on anastomotic healing	Exclude	Commentary	JO, LM	2024-12-16		10.1097/MCO.0000000000000956
1137	Rayyan	Older et al.	2017	Cardiopulmonary Exercise Testing and Surgery	Exclude	Commentary	JO, LM	2024-12-16		10.1513/AnnalsATS.201610-780FR
1138	Rayyan	Wischmeyer et al.	2017	Muscle mass and physical recovery in ICU: innovations for targeting of nutrition and exercise	Exclude	Commentary	JO, LM	2024-12-16		10.1097/MCC.0000000000000431
1139	Rayyan	Cui et al.	2017	The Preoperative Assessment and Optimization of Patients Undergoing Major Urological Surgery	Exclude	Review paper	JO, LM	2024-12-16		10.1007/s11934-017-0701-z
1140	Rayyan	Chen et al.	2022	4D printing induced by microwave and ultrasound for mushroom mixtures: Efficient conversion of ergosterol into vitamin D2	Exclude	wrong population	JO, LM	2024-12-16		10.1016/j.foodchem.2022.132840
1141	Rayyan	Burden et al.	2012	Pre-operative Nutrition Support in Patients Undergoing Gastrointestinal Surgery	Exclude	Review paper	JO, LM	2024-12-16		10.1002/14651858.CD008879.pub2
1142	Rayyan	Merchea et al.	2018	Enhanced Recovery After Surgery and Future Directions	Exclude	Commentary	JO, LM	2024-12-16		10.1016/j.suc.2018.07.014
1143	Rayyan	Torres et al.	2018	Scale Development and Psychometric Evaluation of the Preoperative Assessment of Readiness Tool	Exclude	Development of measure	JO, LM	2024-12-16		10.1016/j.jopan.2016.07.010
1144	Rayyan	Rudin et al.	2008	Prediction of post-operative pain after a laparoscopic tubal ligation procedure	Exclude	Not multimodal prehabilitation	JO, LM	2024-12-16		10.1111/j.1399-6576.2008.01641.x
1145	Rayyan	Oka et al.	2023	A low prognostic nutritional index is associated with increased remote infections within 30 days of colorectal surgery: A retrospective cohort study	Exclude	Not multimodal prehabilitation	JO, LM	2024-12-16		10.1016/j.ajic.2023.04.161
1146	Rayyan	Zhu et al.	2020	Prehabilitation: Care Challenges and Technological Opportunities	Assessed for eligibility	Meets basic criteria	JO, LM	2024-12-16		10.1145/3313831.3376594
1147	Rayyan	Olivero et al.	2023	The Use of Fissios App¬© as a Complement to a Face-to-Face Respiratory Physiotherapy Program versus an Attendance-Only Face-to-Face Physiotherapy Program in Patients Scheduled for Thoracic Surgical Procedures Reduces the Risk of Developing Postoperative Pulmonary Complications-A Quasi-Experimental...	Exclude	wrong population,Not multimodal prehabilitation	JO, LM	2024-12-16		10.3390/jcm12216774
1148	Rayyan	Ratcliff et al.	2020	Brief Behavioral Intervention for Distressed Patients Undergoing Cancer Surgery: A Case Series	Exclude	Not multimodal prehabilitation	JO, LM	2024-12-16	https://doi.org/10.1016/j.cbpra.2020.02.002	10.1016/j.cbpra.2020.02.002
1149	Rayyan	Sharma et al.	2013	A randomized controlled trial comparing a standard postoperative diet with low-volume high-calorie oral supplements following colorectal surgery	Exclude	Not multimodal prehabilitation	JO, LM	2024-12-16		10.1111/codi.12168
1150	Rayyan	Bruce et al.	2012	Chronic preoperative pain and psychological robustness predict acute postoperative pain outcomes after surgery for breast cancer	Exclude	Not multimodal prehabilitation	JO, LM	2024-12-16		10.1038/bjc.2012.341
1151	Rayyan	Chen et al.	2023	A possible combined appraisal pattern: predicting the prognosis of patients after esophagectomy	Exclude	Not multimodal prehabilitation	JO, LM	2024-12-16		10.1186/s12957-023-03020-x
1152	Rayyan	van Kooten et al.	2023	Computed tomography-based preoperative muscle measurements as prognostic factors for anastomotic leakage following oncological sigmoid and rectal resections	Exclude	Not multimodal prehabilitation	JO, LM	2024-12-16		10.1002/jso.27200
1153	Rayyan	Bayman et al.	2017	A Prospective Study of Chronic Pain after Thoracic Surgery	Exclude	Not multimodal prehabilitation	JO, LM	2024-12-16		10.1097/ALN.0000000000001576
1154	Rayyan	Deftereos et al.	2021	Awareness and perceptions of nutrition support in upper gastrointestinal cancer surgery: A national survey of multidisciplinary clinicians	Exclude	Not multimodal prehabilitation	JO, LM	2024-12-17		10.1016/j.clnesp.2021.09.734
1155	Rayyan	Pimiento et al.	2021	Dudrick Research Symposium: Expanding the boundaries of cancer care through nutrition support	Exclude	Not multimodal prehabilitation	JO, LM	2024-12-17		10.1002/jpen.2275
1156	Rayyan	Jeon et al.	2010	Long-term changes in gut hormones, appetite and food intake 1 year after subtotal gastrectomy with normal body weight	Exclude	Not multimodal prehabilitation	JO, LM	2024-12-17		10.1038/ejcn.2010.83
1157	Rayyan	Francescutti et al.	2019	Characterizing the Patient Experience of CS/HIPEC Through In-Depth Interviews with Patients: Identification of Key Concepts in the Development of a Patient-Centered Program	Exclude	Not multimodal prehabilitation	JO, LM	2024-12-17		10.1245/s10434-018-07120-x
1158	Rayyan	Pedersen et al.	2023	The use of digital technologies to support home-based prehabilitation prior to major surgery: A systematic review	Exclude	Review paper	JO, LM	2024-12-17		10.1016/j.surge.2023.05.006
1159	Rayyan	Banasiewicz et al.	2023	Recommendations on the use of prehabilitation, i.e. comprehensive preparation of the patient for surgery	Exclude	No primary data	JO, LM	2024-12-17		10.5604/01.3001.0053.8854
1160	Rayyan	Ilie et al.	2020	An Examination of the Relationship between Mental Distress, Functional and Psychosocial Quality of Life Indicators in a Population Based Sample of Prostate Cancer Survivors Who Received Curative Treatment	Exclude	Not multimodal prehabilitation	JO, LM	2024-12-18		10.1097/UPJ.0000000000000104
1161	Rayyan	Castle-Kirszbaum et al.	2023	Beneficial Effects of Preoperative Exercise on the Outcomes of Lumbar Fusion Spinal Surgery	Exclude	Review paper	JO, LM	2024-12-18		10.3174/ajnr.A7789
1162	Rayyan	Qin et al.	2023	The effects of oral nutritional supplements interventions on nutritional status in patients undergoing colorectal cancer surgery: A systematic review	Exclude	Review paper	JO, LM	2024-12-18		10.1111/ijn.13226
1163	Rayyan	Kyrdalen et al.	2010	Fatigue in hormone-naive prostate cancer patients treated with radical prostatectomy or definitive radiotherapy	Exclude	Not multimodal prehabilitation	JO, LM	2024-12-18		10.1038/pcan.2009.61
1164	Rayyan	Letterst√•l et al.	2004	Postoperative mobilization of patients with abdominal aortic aneurysm	Exclude	Not multimodal prehabilitation	JO, LM	2024-12-18		10.1111/j.1365-2648.2004.03244.x
1165	Rayyan	Laza-Cagigas et al.	2023	Commentary: Key Aspects of Multimodal Prehabilitation in Surgical Patients With Cancer. A Practical Approach to Integrating Resistance Exercise Programmes	Exclude	Commentary	JO, LM	2024-12-18		10.1177/01632787231218993
1166	Rayyan	Oteri et al.	2021	The impact of preoperative anxiety on patients undergoing brain surgery: a systematic review	Exclude	Review paper	JO, LM	2024-12-18		10.1007/s10143-021-01498-1
1167	Rayyan	Kerstiens et al.	2024	Barriers and facilitators to smartwatch-based prehabilitation participation among frail surgery patients: a qualitative study	Exclude	wrong population	JO, LM	2024-12-18		10.1186/s12877-024-04743-6
1168	Rayyan	Kim	2023	The Latest Results and Future Direction of Research for Enhanced Recovery After Surgery in the Field of Colorectal Surgery	Exclude	Commentary	JO, LM	2024-12-18		10.12771/emj.2023.e23
1169	Rayyan	Ip et al.	2024	Preparing for colorectal surgery: a feasibility study of a novel web-based multimodal prehabilitation programme in Western Canada	Assessed for eligibility	Meets basic criteria	JO, LM	2024-12-18		10.1111/codi.16851
1170	Rayyan	Li et al.	2024	Prospective cohort study investigating quality of life outcomes following multi-speciality robotic-assisted surgery	Exclude	Not multimodal prehabilitation	JO, LM	2024-12-18		10.4103/jmas.jmas_253_22
1171	Rayyan	Sarangadharan et al.	2018	Review-High Field Modulated FET Biosensors for Biomedical Applications	Exclude	Review paper	JO, LM	2024-12-20		10.1149/2.0061807jss
1172	Rayyan	Schnabel et al.	2010	Predictors of chronic pain following surgery What do we know?	Exclude	Commentary	JO, LM	2024-12-20		10.1007/s00482-010-0932-0
1173	Rayyan	Aghaeepour et al.	2017	Deep Immune Profiling of an Arginine-Enriched Nutritional Intervention in Patients Undergoing Surgery	Exclude	Not multimodal prehabilitation	JO, LM	2024-12-20		10.4049/jimmunol.1700421
1174	Rayyan	Mehta et al.	2010	Management of T1/T2 Rectal Cancers with Transanal Excision and Radiation Therapy	Exclude	Not multimodal prehabilitation	JO, LM	2024-12-20		10.5003/2151-4208.1.2.323
1175	Rayyan	Fuadhi et al.	2023	The comparison of Geriatric Nutritional Risk Index (GNRI) versus Hemoglobin, Albumin, Lymphocyte, and Platelet (HALP) score as an outcome predictor in geriatric rectal cancer patients	Exclude	Not multimodal prehabilitation	JO, LM	2024-12-20		10.15562/bmj.v12i2.4550
1176	Rayyan	Thouas et al.	2004	Mitochondrial dysfunction in mouse oocytes results in preimplantation embryo arrest in vitro	Exclude	wrong population	JO, LM	2024-12-20		10.1095/biolreprod.104.033589
1177	Rayyan	Wang et al.	2022	A comprehensive review on the pretreatment and detection methods of neonicotinoid insecticides in food and environmental samples	Exclude	Review paper	JO, LM	2024-12-20		10.1016/j.fochx.2022.100375
1178	Rayyan	G√∂rg√ºl√º et al.	2016	Evaluation of the Effect of Bosentan-Mediated Endothelin Receptor Blockade on Flap Survival in Rats: An Experimental Study	Exclude	wrong population	JO, LM	2024-12-20		10.1055/s-0036-1584948
1179	Rayyan	Yu et al.	2011	An ultraperformance liquid chromatography-tandem mass spectrometry method for determination of anastrozole in human plasma and its application to a pharmacokinetic study	Exclude	Not multimodal prehabilitation	JO, LM	2024-12-20		10.1002/bmc.1476
1180	Rayyan	VOGELS et al.	1992	INTERLEUKIN-1-INDUCED NONSPECIFIC RESISTANCE TO BACTERIAL-INFECTION IN MICE IS NOT MEDIATED BY GLUCOCORTICOSTEROIDS	Exclude	wrong population	JO, LM	2024-12-20		10.1128/AAC.36.12.2785
1181	Rayyan	Machado et al.	2023	A systematic review of the added value of perioperative pain neuroscience education	Exclude	Review paper	JO, LM	2024-12-23		10.1016/j.pec.2023.107984
1182	Rayyan	Stadlbauer et al.	2022	Association between tissue hypoxia, perfusion restrictions, and microvascular architecture alterations with lesion-induced impairment of neurovascular coupling	Exclude	Not multimodal prehabilitation	JO, LM	2024-12-23		10.1177/0271678X20947546
1183	Rayyan	Bottoni et al.	2023	Early Hospital Discharge on Day Two Post Robotic Lobectomy with Telehealth Home Monitoring: A Pilot Study	Exclude	Not multimodal prehabilitation	JO, LM	2024-12-23		10.3390/cancers15041146
1184	Rayyan	Cnossen et al.	2014	Multimodal Guided Self-Help Exercise Program to Prevent Speech, Swallowing, and Shoulder Problems Among Head and Neck Cancer Patients: A Feasibility Study	Exclude	Not multimodal prehabilitation	JO, LM	2024-12-23		10.2196/jmir.2990
1185	Rayyan	Niu et al.	2021	Modeling motor task activation from resting-state fMRI using machine learning in individual subjects	Exclude	Not multimodal prehabilitation	JO, LM	2024-12-23		10.1007/s11682-019-00239-9
1186	Rayyan	Horkaew et al.	2023	Recent advances in computerized imaging and its vital roles in liver disease diagnosis, preoperative planning, and interventional liver surgery: A review	Exclude	Review paper	JO, LM	2024-12-23		10.4240/wjgs.v15.i11.2382
1187	Rayyan	Redondo-S√°enz et al.	2023	Perioperative Nursing Role in Robotic Surgery: An Integrative Review	Exclude	Review paper	JO, LM	2024-12-23		10.1016/j.jopan.2022.11.001
1188	Rayyan	Qiu et al.	2020	Formation, nutritional value, and enhancement of characteristic components in black garlic: A review for maximizing the goodness to humans	Exclude	Review paper	JO, LM	2024-12-23		10.1111/1541-4337.12529
1189	Rayyan	Fu et al.	2020	Three-dimensional printed navigational template for localizing small pulmonary nodules: Acase-controlled study	Exclude	Not multimodal prehabilitation	JO, LM	2024-12-23		10.1111/1759-7714.13550
1190	Rayyan	Al-Naime et al.	2023	Internet of Things Gateway Edge for Movement Monitoring in a Smart Healthcare System	Exclude	Not multimodal prehabilitation	JO, LM	2024-12-23		10.3390/electronics12163449
1191	Rayyan	Chambron et al.	2000	A pixellated Œ≥-camera based on CdTe detectors clinical interests and performances	Exclude	Not multimodal prehabilitation	JO, LM	2024-12-23		10.1016/S0168-9002(00)00285-0
1192	Rayyan	An et al.	2018	Anastomotic Failure in Colorectal Surgery: Where Are We at?	Exclude	Commentary	JO, LM	2024-12-24		10.1007/s12262-018-1745-0
1193	Rayyan	Sturla et al.	2011	Src homology domain-containing phosphatase 2 suppresses cellular senescence in glioblastoma	Exclude	Not multimodal prehabilitation	JO, LM	2024-12-24		10.1038/bjc.2011.345
1194	Rayyan	Alexander et al.	2023	GI factors, potential to predict prostate motion during radiotherapy; a scoping review	Exclude	Review paper	JO, LM	2024-12-24		10.1016/j.ctro.2023.100604
1195	Rayyan	Wassersug et al.	2017	Non-pharmacological and non-surgical strategies to promote sexual recovery for men with erectile dysfunction	Exclude	Review paper	JO, LM	2024-12-24		10.21037/tau.2017.04.09
1196	Rayyan	Mishvelov et al.	2021	COMPUTER-ASSISTED SURGERY: VIRTUAL- AND AUGMENTED-REALITY DISPLAYS FOR NAVIGATION DURING PLANNING AND PERFORMING SURGERY ON LARGE JOINTS	Exclude	Not multimodal prehabilitation	JO, LM	2024-12-24		10.51847/50jmUfdufI
1197	Rayyan	McCann et al.	2023	Developing an e-Prehabilitation System of Care for Young Adults Diagnosed With Cancer: User-Centered Design Study	Assessed for eligibility	Meets basic criteria	JO, LM	2024-12-24		10.2196/41441
1198	Rayyan	Al Naime et al.	2022	IoT for Movement Recognation and Prehabilitation Support System	Exclude	Not multimodal prehabilitation	JO, LM	2024-12-24		10.1109/APCC55198.2022.9943743
1199	Rayyan	Alhazmi et al.	2023	The Use of Telemedicine in the Preoperative Care of Pheochromocytoma: A Systematic Review	Exclude	Review paper	JO, LM	2024-12-24		10.7759/cureus.38290
1200	Rayyan	Behshad et al.	2019	Video chat to prevent wrong site surgery	Exclude	Conference abstract	JO, LM	2024-12-24		10.1016/j.jaad.2018.01.050
1201	Rayyan	Santambrogio et al.	2023	Laparoscopic Microwave Ablation: Which Technologies Improve the Results	Exclude	Commentary	JO, LM	2024-12-24		10.3390/cancers15061814
1202	Rayyan	Luna-P√©rez et al.	1999	The influence of pre-operative radiation therapy on the patterns of recurrence in rectal adenocarcinoma	Exclude	Not multimodal prehabilitation	JO, LM	2024-12-24		10.1002/(SICI)1098-2388(199910/11)17:3<199::AID-SSU9>3.0.CO;2-D
1203	Rayyan	Liao et al.	2023	Resection for malignant tumors in the elbow and individualized reconstruction under assistance of 3D printing technology A case report	Exclude	Not multimodal prehabilitation	JO, LM	2024-12-24		10.1097/MD.0000000000034854
1204	Rayyan	Gee et al.	2009	Molecular Imaging in Urologic Surgery	Exclude	Review paper	JO, LM	2024-12-24		10.1016/j.ucl.2009.02.007
1205	Rayyan	Sarmento et al.	2006	Strategies for resection of lesions in the motor area - Preliminary results in 42 surgical patients	Exclude	Not multimodal prehabilitation	JO, LM	2024-12-24		10.1590/S0004-282X2006000600015
1206	Rayyan	Chen et al.	2018	Tumor characteristics and surgical outcome in incidentally discovered pheochromocytomas and paragangliomas	Exclude	Not multimodal prehabilitation	JO, LM	2024-12-24		10.1530/EC-18-0268
1207	Rayyan	van Oostenbrugge et al.	2020	Validation of a Web-Based Planning Tool for Percutaneous Cryoablation of Renal Tumors	Exclude	Not multimodal prehabilitation	JO, LM	2024-12-24		10.1007/s00270-020-02634-y
1208	Rayyan	Sommer et al.	2011	ASSOCIATION FOR ACADEMIC SURGERY Breast MRI Utilization in Older Patients with Newly Diagnosed Breast Cancer	Exclude	Not multimodal prehabilitation	JO, LM	2024-12-24		10.1016/j.jss.2011.04.038
1209	Rayyan	Steves et al.	2021	Multimedia in preoperative patient education for adults undergoing cancer surgery: A systematic review	Exclude	Review paper	JO, LM	2024-12-24		10.1016/j.ejon.2021.101981
1210	Rayyan	Mocellin et al.	2015	Diagnostic accuracy of endoscopic ultrasonography (EUS) for the preoperative locoregional staging of primary gastric cancer	Exclude	Not multimodal prehabilitation	JO, LM	2024-12-24		10.1002/14651858.CD009944.pub2
1211	Rayyan	Lyuksemburg et al.	2023	Virtual Reality for Preoperative Planning in Complex Surgical Oncology: A Single-Center Experience	Exclude	Not multimodal prehabilitation	JO, LM	2024-12-24		10.1016/j.jss.2023.07.001
1212	Rayyan	van Keulen et al.	2021	Actual 10-Year Survival after Resection of Perihilar Cholangiocarcinoma: What Factors Preclude a Chance for Cure?	Exclude	Not multimodal prehabilitation	JO, LM	2024-12-24		10.3390/cancers13246260
1213	Rayyan	Keller et al.	2017	Uptake of enhanced recovery practices by SAGES members: a survey	Exclude	Not multimodal prehabilitation	JO, LM	2024-12-27		10.1007/s00464-016-5378-8
1214	Rayyan	Vassal et al.	2017	Recovery of functional connectivity of the sensorimotor network after surgery for diffuse low-grade gliomas involving the supplementary motor area	Exclude	Not multimodal prehabilitation	JO, LM	2024-12-27		10.3171/2016.4.JNS152484
1215	Rayyan	De Oliveira et al.	2015	The impact of health literacy in the care of surgical patients: a qualitative systematic review	Exclude	Review paper	JO, LM	2024-12-27		10.1186/s12893-015-0073-6
1216	Rayyan	Margola et al.	2018	Dyadic Coping in Couple Therapy Process: An Exploratory Study	Exclude	Not multimodal prehabilitation	JO, LM	2024-12-27		10.1111/famp.12304
1217	Rayyan	Somani et al.	2022	Consumer Wearables for Patient Monitoring in Otolaryngology: A State of the Art Review	Exclude	Review paper	JO, LM	2024-12-30		10.1177/01945998211061681
1218	Rayyan	Halberg et al.	2003	Chronomics complements genomics -: Computer-based branches of knowledge come together in Munich, November 29-30, 2002	Exclude	Not multimodal prehabilitation	JO, LM	2024-12-30
1219	Rayyan	Maydick	2016	A Descriptive Study Assessing Quality of Life for Adults With a Permanent Ostomy and the Influence of Preoperative Stoma Site Marking	Exclude	Not multimodal prehabilitation	JO, LM	2024-12-30	https://pubmed.ncbi.nlm.nih.gov/27192717/
1220	Rayyan	Robinson et al.	2021	Digital technology to support lifestyle and health behaviour changes in surgical patients: systematic review	Exclude	Review paper	JO, LM	2024-12-30		10.1093/bjsopen/zraa009
1221	Rayyan	Hauth et al.	2021	An Activity Tracker-Guided Physical Activity Program for Patients Undergoing Radiotherapy: Protocol for a Prospective Phase III Trial (OnkoFit I and II Trials)	Exclude	Protocol	JO, LM	2024-12-30		10.2196/28524
1222	Rayyan	Colombo et al.	2022	Daily Management of Patients on Multikinase Inhibitors' Treatment	Exclude	Review paper	JO, LM	2024-12-30		10.3389/fonc.2022.903532
1223	Rayyan	Vinolo-Gil et al.	2023	Blood Flow Restriction in Oncological Patients: Advantages and Safety Considerations	Exclude	Review paper	JO, LM	2024-12-30		10.3390/healthcare11142062
1224	Rayyan	Bassaletti et al.	2023	The effect of intratympanic gentamicin as a prehabilitation strategy for objective and subjective vestibular function in patients undergoing microsurgery for a unilateral vestibular schwannoma	Exclude	Review paper	JO, LM	2024-12-30		10.1007/s00405-023-08240-1
1225	Rayyan	Crevenna et al.	2023	Prescribing Exercise to Cancer Patients Suffering from Increased Bone Fracture Risk Due to Metastatic Bone Disease or Multiple Myeloma in Austria-An Inter- and Multidisciplinary Evaluation Measure	Exclude	Clinical practice guidelines	JO, LM	2024-12-30		10.3390/cancers15041245
1226	Rayyan	Sharma et al.	2020	Training and Practice Patterns in Cancer Rehabilitation: A Survey of Physiatrists Specializing in Oncology Care	Exclude	Not multimodal prehabilitation	JO, LM	2024-12-30		10.1002/pmrj.12196
1227	Rayyan	Zhu et al.	2018	Understanding Challenges in Prehabilitation for Patients with Multiple Chronic Conditions	Exclude	wrong population	JO, LM	2024-12-30		10.1145/3240925.3240959
1228	Rayyan	Sliwinski et al.	2023	Prehabilitation in colorectal surgery-Meaningful or lifestyle?	Exclude	Commentary	JO, LM	2024-12-30		10.1007/s00053-023-00741-1
1229	Rayyan	Brick et al.	2023	Preferences on Delivery of Cancer Rehabilitation Services for Cancer-Related Disability Among Older Individuals Surviving Breast Cancer: A Qualitative Study	Exclude	Not multimodal prehabilitation	JO, LM	2024-12-30		10.1097/01.REO.0000000000000341
1230	Rayyan	Paratte et al.	2023	Digital-analogue hybrid prehabilitation in oncology	Exclude	Not in English,foreign language	JO, LM	2024-12-30		10.1055/a-2066-1039
1231	Rayyan	Josephs et al.	2023	Impact of Mental Health on General Surgery Patients and Strategies to Improve Outcomes	Exclude	Review paper	JO, LM	2024-12-30		10.1177/00031348221109469
1232	Rayyan	Willis et al.	2022	Implementation of fast-track measures in colorectal resections A survey among members of the DGAI	Exclude	Not multimodal prehabilitation	JO, LM	2024-12-30		10.1007/s00101-021-01074-8
1233	Rayyan	Sacomori et al.	2021	A randomized clinical trial to assess the effectiveness of pre- and post-surgical pelvic floor physiotherapy for bowel symptoms, pelvic floor function, and quality of life of patients with rectal cancer: CARRET protocol	Exclude	Protocol	JO, LM	2024-12-30		10.1186/s13063-021-05396-1
1234	Rayyan	Daniels et al.	2021	Protocol for a multi-centre observational and mixed methods pilot study to identify factors predictive of poor functional recovery after major gastrointestinal surgery and strategies to enhance uptake of perioperative optimization Optimizing the care and treatment pathways for older patients faci...	Exclude	Protocol	JO, LM	2024-12-30		10.1111/codi.15603
1235	Rayyan	Greenshields et al.	2020	Enhanced Recovery After Surgery	Exclude	Review paper	JO, LM	2024-12-30		10.1007/s40140-020-00372-y
1236	Rayyan	Rumer et al.	2016	Prehabilitation in our most frail surgical patients: are wearable fitness devices the next frontier?	Exclude	Review paper	JO, LM	2024-12-30		10.1097/MOT.0000000000000295
1237	Rayyan	Kelly	2021	Telehealth: Only a click away	Exclude	Commentary	JO, LM	2024-12-30	["https://may.idm.oclc.org/login?url=https://search.ebscohost.com/login.aspx?direct=true&db=psyh&AN=2021-55230-013&site=ehost-live", "ORCID: 0000-0003-2092-4780", "akelly@qmu.ac.uk"]	10.1080/07347332.2021.1892895
1238	Rayyan	Loughney et al.	2021	Perceptions of wellbeing and quality of life following participation in a community-based pre-operative exercise programme in men with newly diagnosed prostate cancer: A qualitative pilot study	Exclude	Not multimodal prehabilitation	JO, LM	2024-12-30	["https://may.idm.oclc.org/login?url=https://search.ebscohost.com/login.aspx?direct=true&db=psyh&AN=2021-56546-001&site=ehost-live", "lisa.loughney@gmail.com"]	10.1371/journal.pone.0253018
1239	Rayyan	Seery et al.	2022	Patients‚Äô experiences of virtual prehabilitation during the COVID-19 pandemic	Exclude	wrong population	JO, LM	2024-12-30	["https://may.idm.oclc.org/login?url=https://search.ebscohost.com/login.aspx?direct=true&db=psyh&AN=2022-33214-012&site=ehost-live", "ORCID: 0000-0002-1063-8185", "ORCID: 0000-0002-8295-788X", "Fiona.Wu@nhs.net"]	10.1016/j.pec.2021.07.052
1240	Rayyan	Chen et al.	2019	Pre-treatment quality of life as a predictor of distant metastasis-free survival and overall survival in patients with head and neck cancer who underwent free flap reconstruction	Exclude	Not multimodal prehabilitation	JO, LM	2025-01-01	["https://may.idm.oclc.org/login?url=https://search.ebscohost.com/login.aspx?direct=true&db=psyh&AN=2019-45248-002&site=ehost-live", "ORCID: 0000-0003-4071-5628", "ORCID: 0000-0001-8155-3077", "ORCID: 0000-0001-5599-7125", "ORCID: 0000-0003-3953-9065", "cclin@hku.hk", "nccheng@ntu.edu.tw", "taihc@ntu.edu.tw", "chkuan0408@gmail.com", "su4799@gmail.com", "yn111.hung@gmail.com", "devilbb2@hku.hk", "…	10.1016/j.ejon.2019.05.003
1241	Rayyan	Aslakson et al.	2019	Integrating advance care planning videos into surgical oncologic care: A randomized clinical trial	Exclude	Not multimodal prehabilitation	JO, LM	2025-01-01	["https://may.idm.oclc.org/login?url=https://search.ebscohost.com/login.aspx?direct=true&db=psyh&AN=2019-38152-002&site=ehost-live", "ORCID: 0000-0001-9217-2042", "ORCID: 0000-0002-2345-3331", "aslakson@stanford.edu"]	10.1089/jpm.2018.0209
1242	Rayyan	O'Gorman et al.	2014	Literature review: Preoperative radiotherapy and rectal cancer‚ÄîImpact on acute symptom presentation and quality of life	Exclude	Not multimodal prehabilitation	JO, LM	2025-01-01	["https://may.idm.oclc.org/login?url=https://search.ebscohost.com/login.aspx?direct=true&db=psyh&AN=2014-03473-004&site=ehost-live", "clairefogorman@eircom.net"]	10.1111/jocn.12138
1243	Rayyan	He et al.	2021	Early microstructure changes of white matter fiber bundles in patients with amnestic mild cognitive impairment predicts progression of mild cognitive impairment to Alzheimer‚Äôs disease	Exclude	wrong population	JO, LM	2025-01-01	["https://may.idm.oclc.org/login?url=https://search.ebscohost.com/login.aspx?direct=true&db=psyh&AN=2022-31399-015&site=ehost-live", "juewang1@126.com", "tianliu@xjtu.edu.cn"]	10.3233/JAD-210495
1244	Rayyan	Negwer et al.	2017	Visualization of subcortical language pathways by diffusion tensor imaging fiber tracking based on rTMS language mapping	Exclude	Not multimodal prehabilitation	JO, LM	2025-01-01	["https://may.idm.oclc.org/login?url=https://search.ebscohost.com/login.aspx?direct=true&db=psyh&AN=2016-31054-001&site=ehost-live", "ORCID: 0000-0001-6486-7955", "Sandro.Krieg@tum.de"]	10.1007/s11682-016-9563-0
1245	Rayyan	Denieffe et al.	2014	Symptoms, clusters and quality of life prior to surgery for breast cancer	Exclude	Not multimodal prehabilitation	JO, LM	2025-01-01	["https://may.idm.oclc.org/login?url=https://search.ebscohost.com/login.aspx?direct=true&db=psyh&AN=2014-30383-013&site=ehost-live", "sdenieffe@wit.ie"]	10.1111/jocn.12430
1246	Rayyan	Chou et al.	2016	'Management of postoperative pain: A clinical practice guideline from the American Pain Society, the American society of Regional Anesthesia and pain medicine, and the American Society of Anesthesiologists' committee on regional Anesthesia, executive committee, and administrative council': Erratum	Exclude	Erratum	JO, LM	2025-01-01	["https://may.idm.oclc.org/login?url=https://search.ebscohost.com/login.aspx?direct=true&db=psyh&AN=2016-16079-004&site=ehost-live", "ORCID: 0000-0003-0812-0210", "ORCID: 0000-0002-1073-5639", "ORCID: 0000-0003-3626-0990", "chour@ohsu.edu"]	10.1016/j.jpain.2016.02.002
1247	Rayyan	Philibert et al.	2003	Stacked tone-burst-evoked auditory brainstem response (ABR): Preliminary findings	Exclude	Not multimodal prehabilitation	JO, LM	2025-01-01	["https://may.idm.oclc.org/login?url=https://search.ebscohost.com/login.aspx?direct=true&db=psyh&AN=2003-03040-002&site=ehost-live", "evelyne.veuillet@chu-lyon.fr"]	10.3109/14992020309078338
1248	Rayyan	Megyesi	2011	Treating the neurosurgical patient: Beyond the pathology and technology	Exclude	Commentary	JO, LM	2025-01-01	https://may.idm.oclc.org/login?url=https://search.ebscohost.com/login.aspx?direct=true&db=psyh&AN=2011-02454-001&site=ehost-live	10.1017/S0317167100011008
1249	Google Scholar	Al-Naime et al.		Remote monitoring model for the preoperative prehabilitation program of patients requiring abdominal surgery	Assessed for eligibility	Meets basic criteria	JO, LM	2025-01-01	https://www.mdpi.com/1999-5903/13/5/104
1250	Google Scholar	Amaro-Gahete et al.		prehabilitation and postoperative rehabilitation for avoiding complications in patients undergoing resection of colon cancer: rationale, design, and¬†‚Ä¶	Exclude	No digital Intervention	JO, LM	2025-01-01	https://www.mdpi.com/2072-6643/14/21/4647
1251	Google Scholar	Awasthi et al.	2019	Supervised exercise training with multimodal pre-habilitation leads to earlier functional recovery following colorectal cancer resection	Assessed for eligibility	Meets basic criteria	JO, LM	2025-01-01	https://doi.org/10.1111/aas.13292	10.1111/aas.13292
1252	Google Scholar	Awasthi et al.		Supervised exercise training with multimodal pre‚Äêhabilitation leads to earlier functional recovery following colorectal cancer resection	Assessed for eligibility	Meets basic criteria	JO, LM	2025-01-07	https://onlinelibrary.wiley.com/doi/abs/10.1111/aas.13292
1253	Google Scholar	Baima et al.		Teaching of independent exercises for prehabilitation in breast cancer	Exclude	unimodal (not multimodal)	JO, LM	2025-01-07	https://link.springer.com/article/10.1007/s13187-015-0940-y
1254	Google Scholar	Baima et al.	2017	Teaching of Independent Exercises for Prehabilitation in Breast Cancer	Exclude	unimodal (not multimodal)	JO, LM	2025-01-07	https://doi.org/10.1007/s13187-015-0940-y	10.1007/s13187-015-0940-y
1255	Google Scholar	Barberan-Garcia et al.	2020	Cost-effectiveness of a technology-supported multimodal prehabilitation program in moderate-to-high risk patients undergoing lung cancer resection: randomized	Assessed for eligibility	Meets basic criteria	JO, LM	2025-01-07	https://link.springer.com/article/10.1186/s12913-020-05078-9
1256	Google Scholar	Barberan-Garcia et al.		Digital support to multimodal community-based prehabilitation: looking for optimization of health value generation	Assessed for eligibility	Meets basic criteria	JO, LM	2025-01-07	https://pmc.ncbi.nlm.nih.gov/articles/PMC8270684/
1257	Google Scholar	Bolger et al.		Perioperative prehabilitation and rehabilitation in esophagogastric malignancies: a systematic review	Exclude	Review/meta-analysis	JO, LM	2025-01-07	https://academic.oup.com/dote/article-abstract/32/9/doz058/5519688
1258	Google Scholar	Bolshinsky et al.		Multimodal prehabilitation programs as a bundle of care in gastrointestinal cancer surgery: a systematic review	Exclude	Review/meta-analysis	JO, LM	2025-01-07	https://journals.lww.com/dcrjournal/fulltext/2018/01000/Multimodal_Prehabilitation_Programs_as_a_Bundle_of.20.aspx
1259	Google Scholar	Bousquet-Dion et al.	2018	Evaluation of supervised multimodal prehabilitation programme in cancer patients undergoing colorectal resection: a randomized control trial	Exclude	No digital Intervention	JO, LM	2025-01-07	https://doi.org/10.1080/0284186x.2017.1423180	10.1080/0284186x.2017.1423180
1260	Google Scholar	Bousquet-Dion et al.		Evaluation of supervised multimodal prehabilitation programme in cancer patients undergoing colorectal resection: a randomized control trial	Exclude	No digital Intervention	JO, LM	2025-01-07	https://www.tandfonline.com/doi/abs/10.1080/0284186X.2017.1423180
1261	Google Scholar	Brahmbhatt et al.		Feasibility of prehabilitation prior to breast cancer surgery: a mixed-methods study	Exclude	No digital Intervention	JO, LM	2025-01-07	https://www.frontiersin.org/articles/10.3389/fonc.2020.571091/full
1262	Google Scholar	Brahmbhatt et al.	2020	Feasibility of Prehabilitation Prior to Breast Cancer Surgery: A Mixed-Methods Study	Exclude	No digital Intervention	JO, LM	2025-01-07	https://doi.org/10.3389/fonc.2020.571091	10.3389/fonc.2020.571091
1263	Google Scholar	Briggs et al.		Prehabilitation exercise before urologic cancer surgery: a systematic and interdisciplinary review	Exclude	unimodal (not multimodal)	JO, LM	2025-01-07	https://www.sciencedirect.com/science/article/pii/S0302283821003535
1264	Google Scholar	Bruns et al.		Fit4SurgeryTV at-home prehabilitation for frail older patients planned for colorectal cancer surgery: a pilot study	Exclude	No digital Intervention	JO, LM	2025-01-07	https://journals.lww.com/ajpmr/fulltext/2019/05000/Functional_Capacity_Evaluation__A_Literature.9.aspx
1265	Google Scholar	Bundred et al.		Prehabilitation prior to surgery for pancreatic cancer: a systematic review	Exclude	Review/meta-analysis	JO, LM	2025-01-07	https://www.sciencedirect.com/science/article/pii/S1424390320306451
1266	Google Scholar	Cao et al.	2021	of the structure and health impacts of exercise-based cardiac and pulmonary rehabilitation and prehabilitation for individuals with cancer: a systematic review and¬†‚Ä¶	Exclude	Review/meta-analysis	JO, LM	2025-01-07	https://www.frontiersin.org/articles/10.3389/fcvm.2021.739473/full
1267	Google Scholar	Carli et al.		Surgical prehabilitation in patients with cancer: state-of-the-science and recommendations for future research from a panel of subject matter experts	Exclude	Guideline/recommendation	JO, LM	2025-01-07	https://www.pmr.theclinics.com/article/S1047-9651(16)30074-2/abstract
1268	Google Scholar	Carli et al.		Effect of multimodal prehabilitation vs postoperative rehabilitation on 30-day postoperative complications for frail patients undergoing resection of colorectal cancer: a	Exclude	No digital Intervention	JO, LM	2025-01-07	https://jamanetwork.com/journals/jamasurgery/article-abstract/2758653
1269	Google Scholar	Casanovas-√Ålvarez et al.		Effectiveness of an exercise and educational-based prehabilitation program in patients with breast cancer receiving neoadjuvant chemotherapy (PREOptimize) on	Exclude	unimodal (not multimodal)	JO, LM	2025-01-07	https://academic.oup.com/ptj/article-abstract/104/12/pzae151/7826672
1270	Google Scholar	Chmelo et al.	2021	A feasibility trial of prehabilitation before oesophagogastric cancer surgery using a multi-component home-based exercise programme: the ChemoFit study	Exclude	unimodal (not multimodal)	JO, LM	2025-01-07	https://link.springer.com/article/10.1186/s40814-022-01137-6
1271	Google Scholar	Christopher et al.		Exercise and nutrition interventions for prehabilitation in hepato-pancreato-biliary cancers: a narrative review	Exclude	Review/meta-analysis	JO, LM	2025-01-07	https://www.mdpi.com/2072-6643/15/24/5044
1272	Google Scholar	Coderre et al.		Cancer prehabilitation in practice: the current evidence	Exclude	No digital Intervention	JO, LM	2025-01-07	https://link.springer.com/article/10.1007/s11912-022-01304-1
1273	Google Scholar	Coderre et al.	2022	Cancer Prehabilitation in Practice: the Current Evidence	Exclude	No digital Intervention	JO, LM	2025-01-07	https://doi.org/10.1007/s11912-022-01304-1	10.1007/s11912-022-01304-1
1274	Google Scholar	Czech et al.		Virtual therapy complementary prehabilitation of women diagnosed with breast cancer‚Äîa pilot study	Assessed for eligibility	Meets basic criteria	JO, LM	2025-01-07	https://www.mdpi.com/1660-4601/20/1/722
1275	Google Scholar	Denehy et al.		The role of exercise before cancer treatment	Exclude	unimodal (not multimodal)	JO, LM	2025-01-07	https://www.sciencedirect.com/science/article/pii/S0749208122001036
1276	Google Scholar	Dholakia et al.		Prehabilitation for medically frail patients undergoing surgery for epithelial ovarian cancer: a cost-effectiveness analysis	Exclude	No digital Intervention	JO, LM	2025-01-07	https://pmc.ncbi.nlm.nih.gov/articles/PMC8550928/
1277	Google Scholar	Diaz-Feijoo et al.		Feasibility of a multimodal prehabilitation programme in patients undergoing cytoreductive surgery for advanced ovarian cancer: a pilot study	Exclude	No digital Intervention	JO, LM	2025-01-07	https://www.mdpi.com/2072-6694/14/7/1635
1278	Google Scholar	Drummond et al.	123	Successes and challenges of implementing teleprehabilitation for onco-surgical candidates and patients' experience: a retrospective pilot-cohort study	Exclude	Published before 2008	JO, LM	2025-01-07	https://www.nature.com/articles/s41598-022-10810-y
1279	Google Scholar	D√≠az-Feijoo et al.		A multimodal prehabilitation program for the reduction of post-operative complications after surgery in advanced ovarian cancer under an ERAS pathway: a	Exclude	No digital Intervention	JO, LM	2025-01-08	https://www.sciencedirect.com/science/article/pii/S1048891X24007254
1280	Google Scholar	Faithfull et al.	2019	Prehabilitation for adults diagnosed with cancer: A systematic review of long‚Äêterm physical function, nutrition and patient‚Äêreported outcomes	Exclude	Review/meta-analysis	JO, LM	2025-01-08	https://onlinelibrary.wiley.com/doi/abs/10.1111/ecc.13023
1281	Google Scholar	Ferreira et al.		Multimodal prehabilitation for lung cancer surgery: a randomized controlled trial	Exclude	No digital Intervention	JO, LM	2025-01-08	https://www.sciencedirect.com/science/article/pii/S0003497520321081
1282	Google Scholar	Flores et al.	2024	Prehabilitation in radiation therapy: a scoping review	Exclude	Review/meta-analysis	JO, LM	2025-01-08	https://doi.org/10.1007/s00520-023-08262-9	10.1007/s00520-023-08262-9
1283	Google Scholar	Flores et al.		Prehabilitation in radiation therapy: a scoping review	Exclude	Review/meta-analysis	JO, LM	2025-01-08	https://link.springer.com/article/10.1007/s00520-023-08262-9
1284	Google Scholar	Franssen et al.	2022	Feasibility of a tele-prehabilitation program in high-risk patients with colon or rectal cancer undergoing elective surgery: a feasibility study	Assessed for eligibility	Meets basic criteria	JO, LM	2025-01-08	https://doi.org/10.1186/s13741-022-00260-5	10.1186/s13741-022-00260-5
1285	Google Scholar	Gennuso et al.	2024	Efficacy of Prehabilitation in cancer patients: an Rcts systematic review with meta-analysis	Exclude	Review/meta-analysis	JO, LM	2025-01-08	https://link.springer.com/article/10.1186/s12885-024-13023-w
[truncated: 89 more rows]

## Sheet: Full text review
Record_ID	Location	Authors	Year	Title	Decision	Exclusion_Reason_Primary	PICO_Mismatch	Assessor	Date_Assessed	Notes	URL	DOI
[truncated: 59 more rows]

[truncated: 1 more sheets: Included studies]
