# Supplementary material for: Feasibility, acceptability and effectiveness of digitally delivered multimodal prehabilitation for cancer patients: A mixed-methods systematic review
Source: PLOS Digit Health. 2026 Mar 2;5(3):e0001258. doi: 10.1371/journal.pdig.0001258 (PMC12952641; doi:10.1371/journal.pdig.0001258)
Supplement: S3 Appendix — (XLSX) [file pdig.0001258.s004.xlsx]

## Sheet: Codebook_Quantitative
S3 DATA EXTRACTION CODEBOOK - OVERVIEW
About This Codebook:
This codebook documents all variables (columns) used in the S3 Data Extraction across 12 studies.
Each study has 7 tables with standardized columns plus mandatory metadata fields.
Table Structure Per Study:
Table #	Table Name	Description
1	Study Characteristics	Basic study information, design, sample, cancer types
2	Physical Outcomes	Raw quantitative data on physical function, activity, fitness
3	Psychological Outcomes	Raw quantitative data on mental health, QoL, anxiety, depression
4	Nutrition Outcomes	Raw quantitative data on nutrition, diet, body composition
5	Clinical Outcomes	Raw quantitative data on LOS, complications, readmission
6	Feasibility Outcomes	Raw quantitative data on recruitment, retention, adherence, barriers
7	Technology & User Satisfaction	Raw quantitative data on platform, usability, satisfaction
Mandatory Metadata Columns (Present in ALL Tables):
Column Name	Data Type	Description	Example
Extractor_Name	Text	Name of person who extracted the data	JO and LChn Doe
Last day of Extraction	Date (YYYY-MM-DD)	The date extartion was completed for the article	2024-03-15
Data_Source	Text	Source of data	Main paper / Supplementary materials
Notes	Text	Clarifications, calculations, assumptions, or missing data notes	Calculated from Figure 3 / Not reported
Data Extraction Principles:
1. Extract RAW, VERBATIM data
2. Include exact values, statistics (mean, SD, median, IQR, p-values, effect sizes)
3. Cite table/figure numbers and page references for all data points
4. Add contextual notes for clarity (e.g., baseline vs post-intervention)
5. Use 'Not Measured' or 'Not Reported' when data unavailable
CODEBOOK: STUDY CHARACTERISTICS
Column Name	Data Type	Description	Example	Required?	Notes
Study_ID	Text	Unique identifier (Author_Year)	Bennett_2023	Mandatory	Used as sheet name
Authors	Text	Full author list or et al.	Bennett et al.	Mandatory
Year	Number	Publication year	2023	Mandatory
Country	Text	Country/location of study	Ireland / United Kingdom	Mandatory
Study_Design	Text	Study design category	Pilot feasibility study / RCT	Mandatory
Sample_Size_Total	Number	Total sample size	22	Mandatory
Sample_Size_Intervention	Number	Intervention group size	11	For RCTs	0 if single-arm
Sample_Size_Control	Number	Control group size	11	For RCTs	0 if single-arm
Age_Reported	Text	Age description as reported	Mean 60.2±14.0; Median 54 (23-95)	Mandatory	Include all formats reported
Sex_Reported	Text	Sex distribution as reported	Female: 22 (62.9%); Male: 13 (37.1%)	Mandatory	n and % when available
Cancer_Types	Text	Types of cancer included	Breast, Colorectal, Prostate	Mandatory	List all types
Study_Aim	Text	Primary aim/objective	Full aim text	Mandatory	Verbatim from paper
Page_Reference	Text	Page numbers for study info	p.1, pp.4-5 (Table 1)	Mandatory	Include table/figure refs
CODEBOOK: OUTCOME TABLES (Physical, Psychological, Nutrition, Clinical)
These columns apply to: Physical Outcomes, Psychological Outcomes, Nutrition Outcomes, Clinical Outcomes
Column Name	Data Type	Description	Example	Required?	Notes
Outcome_Category	Text	Category/domain of outcome	Aerobic Capacity / Anxiety / Body Composition	Mandatory	Groups related measures
Measure_Name	Text	Specific measure/instrument name	6-Minute Walk Test / HADS - Anxiety / BMI	Mandatory	Include units if applicable
Raw_Data_Extracted	Text	RAW verbatim quantitative data	Prehab: 520.9m→606.5m (+85.6m, p=0.014)	Mandatory	Include all stats: mean±SD, p-values, effect sizes
Table_Figure_Number	Text	Table/figure reference	Table 2 / Figure 3	Mandatory	Cite source of data
Page_Reference	Text	Page number(s)	pp.6-7 (Table 2) / p.8	Mandatory	Be specific
Additional_Context	Text	Contextual notes for clarity	Baseline vs post-intervention / Control group data	Optional	Add when needed for interpretation
IMPORTANT GUIDELINES:
• Extract QUANTITATIVE data only (no qualitative feedback)
• Include ALL statistical details: means, SDs, medians, IQRs, CIs, p-values, effect sizes (d, r, etc.)
• For comparative studies: report both intervention and control group data
• Use 'Not Measured' when outcome not assessed; 'Not Reported' when assessed but data not provided
• Note calculation methods if data derived (e.g., 'Calculated from Figure 3')
CODEBOOK: FEASIBILITY OUTCOMES
Column Name	Data Type	Description	Example	Required?	Notes
Outcome_Category	Text	Feasibility domain	Recruitment & Retention / Adherence / Program Duration	Mandatory
Measure_Name	Text	Specific feasibility measure	Recruitment rate / Device wearing compliance / Prehab duration	Mandatory
Raw_Data_Extracted	Text	RAW verbatim quantitative data	67% recruitment (22/33); 100% retention	Mandatory	Include n, %, rates, days
Table_Figure_Number	Text	Table/figure reference	Figure 2 / Text	Mandatory
Page_Reference	Text	Page number(s)	p.5 (Figure 2) / pp.5-6	Mandatory
Additional_Context	Text	Contextual notes	No dropouts; reasons for decline provided	Optional	Add barriers, facilitators, reasons
Common Feasibility Metrics to Extract:
• Recruitment: screening, eligibility rates, enrollment rates, reasons for decline
• Retention: completion rates, dropout rates, reasons for withdrawal
• Adherence: session attendance, exercise compliance, device wearing, food logging
• Barriers/Facilitators: qualitative themes with quantitative counts when available
• Program Duration: days from enrollment to surgery/treatment, session frequency
• Safety: adverse events, technical issues
CODEBOOK: TECHNOLOGY FEASIBILITY & USER SATISFACTION
Column Name	Data Type	Description	Example	Required?	Notes
Outcome_Category	Text	Technology/satisfaction domain	Technology Platform / User Satisfaction / Technology Usability	Mandatory
Measure_Name	Text	Specific measure	Platform used / Program satisfaction rating / Ease of use	Mandatory
Raw_Data_Extracted	Text	RAW verbatim quantitative data	Fitbit Charge 2 / 100% rated good/excellent / 90% agreed easy to use	Mandatory	Include n, %, ratings, scales
Table_Figure_Number	Text	Table/figure reference	Table 3 / Text	Mandatory
Page_Reference	Text	Page number(s)	pp.7-8 (Table 3)	Mandatory
Additional_Context	Text	Contextual notes	Likert scale 1-5; 90% agreed or strongly agreed	Optional	Note scale ranges, response options
Common Technology & Satisfaction Metrics:
• Technology Platform: specific device/app names, versions, delivery method
• User Satisfaction: ratings (excellent/good/average/poor), recommendation rates, preference data
• Technology Usability: ease of use, ease of setup, comfort, technical support needs
• Technology Access: device ownership, internet access, digital literacy
• Expected Outcomes: minimum expected benefits for participation (e.g., % complication reduction)

## Sheet: Codebook_Qualitative
CODEBOOK: QUALITATIVE FINDINGS (Table 8)
Following JBI (JO and LCanna Briggs Institute) Meta-Aggregation Methodology
For studies with qualitative components (interviews, focus groups, open-ended feedback)
Column Name	Data Type	Description	Example	Required?	Notes
Theme_Category	Text	Overarching thematic category	Information & Knowledge / Barriers to Participation	Mandatory	Main theme
Sub_Theme	Text	Specific sub-theme within category	Awareness of Programme / Digital Literacy	Optional	More specific aspect
Finding_Statement	Text	Synthesized finding statement	Patients welcomed telehealth format, citing flexibility	Mandatory	Not an interpretation; synthesized from data
Illustration_Quote	Text	Verbatim quote or observation	I don't live near the hospital, so this was great...	Mandatory	Direct quote whenever possible
Participant_Reference	Text	Anonymized participant identifier	Woman, 42 years, breast cancer / Participant 5	Mandatory	As reported in study
Method	Text	Qualitative method used	Semistructured interview / Focus group / Survey	Mandatory
Sample_Size	Number	n for qualitative component	22 / 7	Mandatory	Number of participants
Credibility_Level	Text	JBI credibility assessment	Unequivocal / Credible / Unsupported	Mandatory	See criteria below
Page_Reference	Text	Page numbers	pp.9-10 / p.7	Mandatory
Table_Figure_Number	Text	If in table/figure	Table 3 / Text	Mandatory
JBI CREDIBILITY ASSESSMENT CRITERIA:
Level	Definition
Unequivocal	Finding is accompanied by an illustration that is beyond reasonable doubt and NOT open to challenge
Credible	Finding is accompanied by an illustration that, despite being LOGICALLY CONSISTENT with it, LACKS a clear association with it
Unsupported	Finding is NOT supported by the data
JBI META-AGGREGATION PROCESS:
Level 1: Extract individual FINDINGS from each study (with illustrations/quotes)
Level 2: Group findings into CATEGORIES based on similarity in meaning
Level 3: Aggregate categories into overall SYNTHESIZED FINDINGS
EXTRACTION GUIDELINES:
✅ Extract VERBATIM quotes as illustrations whenever available
✅ Include ALL relevant findings (don't exclude based on quality alone)
✅ Apply credibility ratings uniformly across all findings
✅ Document qualitative method used (interviews, focus groups, surveys)
✅ Include sample size for qualitative component
⚠️ Do NOT interpret or editorialize - extract as reported
⚠️ Use 'Credible' when quote doesn't directly illustrate the finding
⚠️ Include both POSITIVE findings (benefits) and NEGATIVE findings (barriers)
STUDIES WITH QUALITATIVE COMPONENTS:
Study	Type	Qualitative Data	Status
Wu_2022	Pure Qualitative	22 interviews, COM-B framework	COMPLETE
Waterland_2021	Mixed - Implementation	Focus group n=7, retention calls n=26	COMPLETE
Wu_2021	Mixed - Feasibility	Focus group n=7	COMPLETE
Steffens_2023	Mixed - Perspectives	Consumer perspectives	COMPLETE
Piche_2023	Mixed - Feasibility	Participant quotes scattered	COMPLETE
Waller_2022	Mixed - RCT Pilot	Satisfaction feedback	COMPLETE

## Sheet: TIDieR
Study	Item	Result
Bennett et al. 2023	1	STRONG programme (SupporTing pRehabilitation in ONcoloGy)
	2	To evaluate the implementation of a radiation therapist-led oncology prehabilitation programme that provides psychological and physical support to patients before starting cancer treatment.
	3 & 4	The intervention comprised supervised exercise sessions focusing on cardiovascular and strengthening exercises using a Theraband, conducted weekly over Zoom by a physiotherapist. Nutritional advice was provided through presentations and access to online resources, focusing on general education about nutrition for cancer patients. Psychological support included sessions on practical and psychosoci…
	5	The STRONG programme provided interventions from a multidisciplinary team including:
		- Physiotherapist: Conducted weekly exercise classes
		- Dietician: Provided nutritional advice and conducted nutritional assessments
		- Counsellors: Offered psychological support, assessed distress and provided education on practical and psychosocial challenges.
	6 &7&9	The interventions were delivered via Zoom, with exercise and psychological support provided in group settings, and nutritional advice offered in both group and individual sessions. The study involved personalized nutritional advice, group counselling for psychological support, and group-based exercise interventions.
	8	The programme was delivered over a 4-6 week period, with participants attending two one-hour sessions per week. One of these sessions per week was an exercise session, while the other session covered counselling, survivorship, and nutritional topics.
	10	Not reported
	11 & 12	The intervention was delivered as intended with high adherence, evidenced by a 97% compliance rate.
Gkaintatzi et al., 2022	1	Multimodal Digital Prehabilitation Programme
	2	To assess the impact on health-related quality of life (HRQoL) and the costs of a digital multimodal prehabilitation programme.
	3 & 4	The intervention comprised a digital programme offering guidance on physical activity, nutrition, lifestyle, and psychology. Specialists and counsellors conducted remote consultations to assess psychological and physical needs. The Craetus platform was used to create a supervised, targeted plan based on each patient's functional capacity and clinical need.
	5	The intervention was delivered by specialists and counsellors through remote consultations.
	6 &7&9	The individualized interventions were delivered through digital platforms, including apps (Craetus platform) and emails, with remote consultations from specialists.
	8	The digital intervention was delivered to cancer patients in a flexible, personalized manner, with the timing and frequency of the intervention tailored to each patient's specific cancer treatment pathway and individual needs.
	10	The prehabilitation intervention was modified from an in-person, centre-based programme to a remote, digital programme in order to protect high-risk cancer patients during the COVID-19 pandemic. This allowed the service to continue providing prehabilitation support while minimizing patient exposure to the virus.
	11 & 12	The intervention was delivered with an adherence rate of 85%.
Waterland et al., 2021	1	Virtual Surgery School (VSS)
	2	To evaluate the current and likely future impact of a telehealth preoperative education package for patients preparing for maJO and LCr abdominal cancer surgery
	3 & 4	The intervention included pre-recorded presentations on exercise, nutrition, and psychological preparedness. Exercise recommendations included avoiding inactivity, engaging in physical activity to meet guidelines, and performing breathing exercises for 5–10 minutes daily. Nutrition focused on maintaining weight, increasing muscle stores through protein intake, and following healthy eating guideli…
	5	The intervention was developed by a multidisciplinary team including anaesthetists, physiotherapists, dietitians, clinical psychologists, exercise physiologists, specialist nurses, and researchers. Each provider contributed their expertise to the development and delivery of the intervention. The live facilitator was a physiotherapist with experience in prehabilitation, and training included famil…
	6 &7&9	The interventions were delivered through online webinars via Zoom in a generalized, non-personalized format. The study involved general nutritional recommendations, non-individualized pre-recorded counselling for psychological support, and pre-recorded exercise interventions.
	8	The Virtual Surgery School (VSS) intervention was delivered 7 times over a 4-month period, with each session lasting 75 minutes and being offered bimonthly at alternating morning and afternoon times.
	10	Not reported
	11 & 12	The study design, training of providers, delivery of the intervention, receipt of the intervention by participants, and enactment of treatment skills were all evaluated. The intervention was found to be delivered as intended, with high fidelity across these domains.
Piche et al., 2023	1	iACTIF (group-based, multimodal, teleprehabilitation programme)
	2	To develop a group-based, multimodal, tele-prehabilitation intervention for individuals diagnosed with cancer and assess its implementability in a “real-world” clinical setting by measuring feasibility, acceptability, fidelity, and preliminary effects.
	3 & 4	The intervention consisted of three 90-minute sessions per week delivered via Zoom. Each session included a 60-minute exercise component with a warm-up, a circuit of nine exercise stations targeting muscle strengthening, aerobic endurance, balance, and a cool-down. Intensity was monitored using the Borg RPE scale. The 30-minute educational component involved teaching vignettes and group discussio…
	5	The intervention was supervised by certified kinesiologists and was developed by health professionals specialized in oncology, including kinesiologists, nutritionists, and psychologists.
	6 &7&9	The iACTIF intervention was provided via live Zoom sessions in groups of 2 to 10 participants. The study involved general nutritional recommendations, pre-recorded stress management for psychological support, and group-based exercise interventions.
	8	The intervention was delivered 3 times per week, with each session lasting 90 minutes. The exercise component of each session was 60 minutes long. The duration of the overall intervention varied for each participant based on their waiting time for surgery, with a minimum of 2 participants and a maximum of 10 participants per session.
	10	The iACTIF intervention was slightly adapted over time to better meet participants' needs and preferences. The specific modifications included adjusting the exercise intensity and duration, and modifying the educational content. The kinesiologists worked together to discuss and agree on any changes, ensuring consistency in the intervention delivery across providers.
	11 & 12	The intervention was delivered with high fidelity, supported by conformity and coherence, with minimal adjustments made to meet participants' needs. Consistency in delivery was maintained across providers, and any adaptations were agreed upon collectively by the kinesiologists. Provider training further supported intervention fidelity.
Waller et al., 2022	1	Trimodal Prehabilitation Programme delivered via smartwatches and smartphone application
	2	To assess the efficacy of a trimodal prehabilitation programme delivered by smartwatches for improving functional fitness prior to maJO and LCr abdominal cancer surgery.
	3 & 4	The intervention included:
		1. Exercise: An individualized structured programme with aerobic exercises three times a week, resistance exercises twice a week, and additional physical activities for 30 minutes on two other days. Intensity was guided by the Karvonen formula and BORG Perceived Exertion Scale.
		2. Nutrition: Written dietary advice and a presentation on pre-operative nutrition, focusing on avoiding weight loss and increasing protein intake, with monitoring via the Fitbit App food log.
		3. Psychology/motivation: Daily guided meditation using a mindfulness app for stress management and relaxation.
	5	The intervention provided includes:
		1. Physical activity guidance and monitoring, with individualized exercise programmes assessed by a physiotherapist.
		2. Dietary advice focusing on protein intake and avoiding weight loss, although the specific provider is not detailed.
		3. Stress management through a mindfulness app, with no specific mental health professional mentioned.
		Support was also provided through standardized weekly phone calls for technical issues and tailored encouragement.
	6 &7&9	The prehabilitation programme used Fitbit Charge 2 smartwatch and Fitbit app to deliver personalized exercise interventions and weekly phone support. The study however involved general nutritional recommendations, and mindfulness for stress management.
	8	The Intervention involved 3 sessions of aerobic exercise per week, 2 sessions of resistance exercise and additional 30 minutes of physical activity on 2 other days per week. The psychological/motivational intervention was available for use every day, while the nutritional intervention consisted of reading the written dietary advice. Mean duration from enrolment to the day before surgery was 30.5 …
	10	Not reported
	11 & 12	The study indicates that the intervention was well adhered to by participants. Specifically, the prehabilitation group wore the Fitbit device on nearly 99% of days, achieved the target 30 minutes of moderate-intensity activity on 60% of days, and logged their food intake on the Fitbit app on 83% of days. This suggests a high degree of intervention fidelity and delivery as intended.
MacDonald et al., 2020	1	CaRE@Home
	2	To assess the feasibility, acceptability, and preliminary impact of the CaRE@Home programme, an 8-week virtual cancer rehabilitation and exercise initiative designed to restore and optimize function and well-being in individuals with cancer-related impairments.
	3 & 4	The CaRE@Home intervention is an 8-week programme consisting of three main components:
		1) Exercise: Individualized progressive exercise prescriptions supported by Physitrack and Fitbit technology, allowing for tracking and adaptation based on participant progress.
		2) Education: Weekly e-modules designed to promote self-management skills, providing structured knowledge and tools for health behavior maintenance.
		3) Motivation: Weekly health coaching calls informed by motivational interviewing and other behavioural theories, focusing on resolving motivational ambivalence and supporting long-term behaviour change. Participants received six health coaching calls during weeks 2-7 of the intervention.
	5	Physiatrist supported by physical and occupational therapist provided initial assessment; kinesiologists trained in motivational interviewing provided the health coaching and exercise prescription.
	6 &7&9	The CaRE@Home program was delivered virtually through individualized exercise prescriptions via Physitrack® mobile application, Fitbit™ wearable technology. The weekly e-modules for education and health coaching provided via telephone are non-individualized intervention.
	8	The intervention involved 6 weekly health coaching calls during weeks 2-7, with an average of 5 calls completed per participant. Also, 8 weekly e-modules were delivered.
	10	Not reported
	11 & 12	High adherence was reported for the health coaching calls (80% completed at least 5 out of 6 calls) and Fitbit usage (mean of 87% of intervention days), but more variable adherence to the Physitrack app (89% logged in at least once) and e-modules (mean of 4 out of 8 modules completed).
Moorthy et al., 2023	1	Digital Prehabilitation Service
	2	To establish the feasibility of delivering a digital prehabilitation service.
	3 & 4	The intervention comprised a digital prehabilitation service with three main components:
		1. Exercise: Virtual assessments and personalized training plans via video consultations aimed at optimizing whole-body aerobic fitness and muscle strength.
		2. Nutrition: Focus on behavior change aspects of diet, such as quality and eating behaviours.
		3. Psychology: Addressing emotional wellbeing and self-efficacy, with referrals to a clinical psychologist for patients with high psychological morbidity.
		The service was supported by an app and wearable devices for engagement and monitoring.
	5	The intervention was delivered by behaviour change coaches with backgrounds in dietetics, physiotherapy, and nursing. These coaches covered exercise, dietetics, and psychological wellbeing. Specialist dietetic support and clinical psychology services were provided through hospital services for more complex cases. Psychological support included addressing emotional wellbeing and self-efficacy, wit…
	6 &7&9	The prehabilitation service was delivered digitally through Onkohealth app, Fitbit Inspire 2 device, with personalized exercise from coaches and physiotherapists. The study also involved general nutritional advice and stress management techniques for psychological support.
	8	The digital prehabilitation service was delivered over a median of 12 weeks, with patients receiving weekly touchpoints and assessments at the beginning (T1) and end (T2) of the programme.
	10	1) Initially, only the digital prehabilitation service was offered due to staffing constraints during the COVID-19 pandemic. The in-person service was resumed starting in February 2021 when COVID-19 restrictions were lifted.
		2) For the in-person prehabilitation service, the weekly touchpoints were modified to be conducted via video consultation rather than just by telephone.
		3) Additional behaviour change features were added to the digital prehabilitation service, but these were only available to the last 4 patients recruited in the study.
	11 & 12	The intervention was delivered with high adherence, as indicated by an 86% compliance rate in the digital group and a 71% compliance rate in the in-person group. The Cancer Health Checker was completed by all patients, but wearable connectivity data was reliable for only 55% of patients.
Steffens et al., 2023	1	Prehabilitation Multimodal e-Health Programme (StandingTall)
	2	To explore patients’ perspectives on the adoption of a prehabilitation multimodal online programme.
	3 & 4	The intervention comprised a prehabilitation multimodal e-Health programme delivered via the StandingTall app. It included unsupervised, personalized functional balance and strength exercises such as gentle warm-up exercises, sit-to-stand exercises, and stepping exercises with weights. The programme also provided nutritional and psychological advice. Specific details on frequency and intensity we…
	5	The intervention provided is a prehabilitation multimodal programme delivered via an e-Health app, including exercise (StandingTall program with functional balance and strength exercises), nutrition, and psychological counselling. Participants were instructed on using the programme by an experienced research officer.
	6 &7&9	The intervention was provided via StandingTall, an e-Health app personalized for home use. The study involved general nutritional recommendations, pre-recorded counselling for psychological support, and non-individualized pre-recorded exercise interventions.
	8	24-hour access to the intervention
	10	Not reported
	11 & 12	Not applicable
Wu et al., 2022	1	Tele-prehabilitation
	2	To describe patients’ perceptions of tele-prehabilitation and capture their capabilities, opportunities, and motivations to participate.
	3 & 4	The intervention comprised a multimodal programme with three main components:
		1) Exercise: A personalised exercise programme designed by an exercise physiologist, tailored to the patient's treatment and goals.
		2) Nutrition: Education on healthy eating as part of health promotion efforts.
		3) Psychology/Motivation: Counselling, including Cognitive Behavioural Therapy (CBT), to mentally prepare patients for engagement. The programme included goal setting and monitoring to build self-efficacy and motivation.
		The intervention was delivered remotely for flexibility and accessibility.
	5	The intervention was delivered by a multidisciplinary team including an anaesthetist, GP, exercise physiologists, counsellors, public health and wellbeing leads, and public health support staff. Exercise physiologists tailored exercise plans to patient treatments, and counselling was used for psychological preparation.
	6 &7&9	The tele-prehabilitation interventions were delivered remotely through phone or videoconference. The study involved personalized nutritional advice, and CBT for psychological support. Individualized exercise interventions were also administered.
	8	The tele-prehabilitation programme was completed within 3 to 12 months.
	10	Not reported
	11 & 12	Not applicable
Wu et al., 2021	1	Telehealth-delivered home-based prehabilitation programme
	2	To establish the feasibility and effects of a telehealth-delivered home-based prehabilitation programme during the COVID-19 pandemic.
	3 & 4	The intervention comprised personalized training exercises including moderate intensity physical activity for at least 150 minutes per week and home-based resistance exercises at least twice a week. Nutritional advice focused on prioritizing non-processed foods and ensuring a minimum daily protein intake of 1.5 g/kg of ideal body weight, with supplemental shakes for those at risk of malnutrition.…
	5	A physiologist conducted initial screenings, and psychological support was provided by an MBACP accredited counsellor.
	6 &7&9	Interventions were delivered through telehealth using phone and video calls. The study involved personalized nutritional advice, individualized counselling for psychological support, and pre-recorded exercise interventions.
	8	The program was delivered over a variable time period, depending on the patient's cancer treatment schedule. For surgical patients, it was delivered in the weeks leading up to their surgery, while for non-surgical patients, it was delivered throughout their non-surgical cancer treatment. Patients received an initial screening interview, followed by up to two telehealth contacts per week, with a m…
	10	Not reported
	11 & 12	The intervention was delivered with a high adherence rate of 72%, indicating it was largely delivered as intended.
Bruns et al., 2018	1	Fit4SurgeryTV
	2	To assess the feasibility of Fit4SurgeryTV, an at-home prehabilitation programme specifically designed for frail elderly with colorectal cancer.
	3 & 4	The intervention consisted of three main components:
		1) Exercise: A daily elderly-adapted computer-supported strength training workout performed at home, requiring little time and no additional exercise material, with an average frequency of six days per week.
		2) Nutrition: Two protein-rich meals prepared daily, with an average frequency of five days per week.
		3) Motivation: A digital device that provided daily activation triggers for exercises and recipes, along with a reward system where patients could earn medals and exchange them for zoo passes.
	5	The intervention was supported by a researcher who visited patients to deliver and set up the device.
	6 &7&9	The intervention was primarily delivered through a home-based digital device (Fit4SurgeryTV device), supported by face-to-face interactions for setup and final assessments. The study involved general nutritional advice, pre-recorded social reward counselling for psychological support, and pre-recorded exercise interventions.
	8	The Fit4SurgeryTV prehabilitation programme had a minimum duration of 18 days, a maximum duration of 32 days, and a median duration of 26 days (IQR: 19-31 days) for the 14 patients. Patients performed the exercises an average of 6 days per week (86% of the time), with some patients skipping 1-3 exercise sessions during the programme.
	10	Not reported
	11 & 12	The intervention was delivered as intended with high adherence, as 86% of patients completed the exercises and 71% prepared the recipes, meeting the feasibility criteria of 80% of patients completing at least 70% of the programme.
Li et al., 2024	1	Short-term multimodal prehabilitation
	2	To explore the effect of a short-term, hospital-based, multimodal preoperative prehabilitation intervention on perioperative functional ability of patients with gynecological malignant tumours.
	3 & 4	The intervention included three parts:
		1) Exercise involved individualized programmes with warm-up (5 min), resistance (10 min on alternate days), aerobic exercises (brisk walking, square dancing, or Baduanjin), respiratory function exercises (5 min daily), and Kegel exercises (10 min before bed).
		2) Nutrition involved a customized diet plan with a carbohydrate:protein:fat ratio of 6:3:1 and protein intake of 1.2 g/kg.
		3) Psychological intervention included yoga relaxation techniques, deep abdominal breathing, muscle relaxation, and meditation for ~20 min daily before lunch.
	5	The intervention involved a team of professionals: a head nurse (coordination), two nurses (data collection and follow-up), two chief gynecological surgeons (medical oversight), a sports rehabilitation trainer (exercise programmes), a pelvic floor muscle rehabilitation therapist (Kegel exercises), a psychological consultant (psychological support and relaxation techniques), and a clinical nutriti…
	6 &7&9	The intervention was delivered both face-to-face and via the internet, with personalized one-to-one guidance. The study involved personalized nutritional advice, pre-recorded stress management and mindfulness for psychological support, and individualized exercise programmes.
	8	The intervention was delivered daily starting from the day of admission to the 30th day after surgery. Exercise included respiratory function exercises (5 minutes daily), warm-up exercises (5 minutes), resistance exercises (10 minutes every other day), aerobic exercises (20 minutes), relaxation training (20 minutes before lunch), and Kegel exercises (10 minutes before bed). Nutritional interventi…
	10	Not reported
	11 & 12	The intervention was delivered as intended with a compliance rate of 100% in the intervention group.
Note
1: Brief name – name or phrase used to define the intervention.
2: Why – rationale, theory or goal of the intervention.
3: What (materials) – description of the elements of the intervention, including materials, and (if applicable) training for intervention providers.
4: What (procedures) – description of intervention activities and delivery procedure(s).
5: Who – information about the intervention provider (title, expertise, background and if training was given) and target audience.
6: How – mode of intervention delivery, including whether the intervention is delivered to individuals or a group.
7: Where – name location or setting where the intervention was delivered and infrastructure required to facilitate its delivery.
8: When/how much – intervention frequency and duration of the intervention, including sessions/activities that form part of the intervention.
9: Tailoring – information about how the intervention was personalized (what, why, when and how).
10: Modifications – description of any changes made to the intervention during the study (what, why, when and how).
11: How well (planned) – plan for assess and/ or improve intervention adherence/ fidelity.
12: How well (actual) – degree to which the intervention was delivered as intended (only if intervention adherence/fidelity was assessed).

## Sheet: Bennett_2023
Extractor_Name	Last day of Extraction	Data_Source	Notes	Study_ID	Authors	Year	Country	Study_Design	Sample_Size_Total	Sample_Size_Intervention	Sample_Size_Control	Age_Reported	Sex_Reported	Cancer_Types	Study_Aim	Page_Reference
JO and LC	2025-02-10	Main paper	Pilot implementation study; age and sex extracted from p.7	Bennett_2023	Bennett et al.	2023	Ireland	Pilot implementation / quality improvement initiative	6	6	0	Range: 43-70 years old	Gender not specified	Prostate, breast, colorectal	To evaluate the implementation of a Radiation therapist-led oncology prehabilitation programme	p.1, p.7
Extractor_Name	Data_Source	Notes	Outcome_Category	Measure_Name	Raw_Data_Extracted	Table_Figure_Number	Page_Reference	Additional_Context
JO and LC	Main paper	Median values for completers only (n=4); 2/6 unable to attend final assessment	Exercise Capacity	Incremental Shuttle Walk Test (ISWT)	The median improvement in the ISWT was 150 m (range 110–190 m)	Figure 3	p.4, p.7	Measured at baseline ~1 week before program and final assessment week after completion
JO and LC	Main paper	Median values for completers only	Functional Strength	One-Minute Sit-to-Stand Test (1-MSTST)	the median improvement in the 1MSTST was 8 in a minute (range 1–14)	Figure 3	p.4, p.7	Repetitions in 60 seconds; n=4
Extractor_Name	Data_Source	Notes	Outcome_Category	Measure_Name	Raw_Data_Extracted	Table_Figure_Number	Page_Reference	Additional_Context
JO and LC	Main paper	Baseline scores only; end-of-intervention not reported	Distress	NCCN Distress Thermometer (NCCN-DT; 0-10)	Baseline (categorical counts; score points, 0–10): n=3 scored 5; n=1 scored 4; n=1 reported anxiety 7; n=1 reported distress 1	Figure 5	p.5, p.7	Self-scoring tool; scores >4 indicate need for intervention
JO and LC	Main paper	Common problems from NCCN-DT list	Psychosocial Problems	NCCN-DT Problem List	fatigue, sleep disturbance and worry identified as the most common problems (5 out of 6 patients)	Text, p.7	p.7	Patients selected from predetermined problem list
Extractor_Name	Data_Source	Notes	Outcome_Category	Measure_Name	Raw_Data_Extracted	Table_Figure_Number	Page_Reference	Additional_Context
JO and LC	Main paper	Baseline assessment only	Nutritional Risk	Patient-Generated Subjective Global Assessment Short Form© (PG-SGA SF)	Based on this initial assessment, 5 out of the 6 patients required individual dietetic consultations	Figure 4	p.5, p.7	Score 0 (no intervention) to 9+ (critical)
Extractor_Name	Data_Source	Notes	Outcome_Category	Measure_Name	Raw_Data_Extracted	Table_Figure_Number	Page_Reference	Additional_Context
JO and LC	Main paper	Not reported in pilot study	Clinical Outcomes	Not Reported	Not reported	N/A	N/A	Pilot quality improvement initiative
Extractor_Name	Data_Source	Notes	Outcome_Category	Measure_Name	Raw_Data_Extracted	Table_Figure_Number	Page_Reference	Additional_Context
JO and LC	Main paper	Recruitment acceptance rate	Recruitment	Recruitment Rate	11 patients were approached to JO and LCin the pilot program and 6 accepted	Text	p.7	6/11 = 54.5%
JO and LC	Main paper	2/6 unable to complete final assessments but remained in program	Retention	Program Completion	2 of the patients were unable to attend their final assessments: 1 due to treatment related fatigue and 1 underwent a surgical resection	Text	p.7	4/6 completed both assessments
JO and LC	Main paper	Overall attendance	Compliance	Overall Compliance (Attendance)	Overall compliance (attendance) to the program was excellent at 97 %	Text	p.7	Tracked across all sessions
Extractor_Name	Data_Source	Notes	Outcome_Category	Measure_Name	Raw_Data_Extracted	Table_Figure_Number	Page_Reference	Additional_Context
JO and LC	Main paper	Zoom platform feedback	Technology Usability	Zoom Platform	The zoom delivery was practical as a telehealth home-based program	Text	p.7	1-hour sessions twice/week for 5 weeks
JO and LC	Main paper	Anonymous questionnaire	Satisfaction	Most Valuable Interventions	Exercise and diet were ranked as the most valuable interventions by 100 % of participants	Figure 6	p.6-7	100% rated exercise and diet highly
JO and LC	Main paper	Free-text comments	Positive Feedback	Participant Benefits	protection of privacy, gaining knowledge, and feeling less isolated	Text	p.7	Open-ended feedback
JO and LC	Main paper	Suggestions	Improvement Areas	Future Development	increase the number and variety of exercise sessions and to incorporate mindfulness	Text	p.7	Participant suggestions
JO and LC	Main paper	Overall acceptability	Overall Satisfaction	Program Acceptability	All patients agreed it was a positive quality improvement initiative	Text	p.7	Unanimous positive feedback

## Sheet: Bruns_2018
Extractor_Name	Last day of Extraction	Data_Source	Notes	Study_ID	Authors	Year	Country	Study_Design	Sample_Size_Total	Sample_Size_Intervention	Sample_Size_Control	Age_Reported	Sex_Reported	Cancer_Types	Study_Aim	Page_Reference
JO and LC	2025-02-20	Main paper	Pilot feasibility study in frail elderly	Bruns_2018	Bruns et al.	2018	Netherlands	Pilot feasibility study	14	14	0	Median age: 79 years; Range: 74-86 years	Female: 9 (64%); male: 5 (36%)	Colorectal	To assess the feasibility of Fit4SurgeryTV, an at-home prehabilitation programme specifically designed for frail elderly with colorectal cancer	p.1, p.3, p.11 (Table 2)
Extractor_Name	Data_Source	Notes	Outcome_Category	Measure_Name	Raw_Data_Extracted	Table_Figure_Number	Page_Reference	Additional_Context
JO and LC	Main paper	Pre-post measurements; median values with IQR	Frailty	Fried score (/5, ≥3 is frail)	Before prehabilitation: median 3 (IQR 2–3). After prehabilitation: median 2 (IQR 1–4). Difference: +20%	Table 4	p.13, p.28 (Table 4)	Fried frailty score; improvement of 20%
JO and LC	Main paper	Clinical frailty assessment	Frailty	Clinical Frailty Scale (/9, ≥5 is frail)	Before: median 4 (IQR 3–5). After: median 4 (IQR 3–4). Difference 0%	Table 4	p.13, p.28 (Table 4)	No change in Clinical Frailty Scale
JO and LC	Main paper	Strength measurement; slight decline	Strength	Hand grip strength (kg)	Before: median 19kg (IQR 16–25). After: median 18kg (IQR 18–24). Difference: –1%	Table 4	p.12-13, p.28 (Table 4)	HGS declined by 1%
JO and LC	Main paper	Gait speed measurement; improvement	Functional Mobility	4-meter gait speed (sec, >6s is slow)	Before: median 6.5 seconds (IQR 4.7–8.0). After: median 5.9 (IQR 4.6–7.6). Difference +6%	Table 4	p.13, p.28 (Table 4)	Faster gait speed indicates improvement
JO and LC	Main paper	Physical performance battery; significant improvement	Physical Performance	Short Physical Performance Battery (/12, ≤5 is impaired)	Before: median 6 (IQR 5–10). After: median 9 (IQR 6–10). Difference +25%	Table 4	p.13, p.28 (Table 4)	SPPB improved by 25%; n=14
Extractor_Name	Data_Source	Notes	Outcome_Category	Measure_Name	Raw_Data_Extracted	Table_Figure_Number	Page_Reference	Additional_Context
JO and LC	Main paper	Overall QoL improved	Quality of Life	Overall quality of life (EORTC QLQ C29/30)	Before prehabilitation: median 58% (IQR 48–69). After prehabilitation: median 75% (IQR 65–83). Difference +17%	Table 4	p.13, p.28 (Table 4)	EORTC QLQ; 17% improvement
JO and LC	Main paper	Baseline depression risk assessment only	Depression Risk	Geriatric Depression Scale (GDS-2/15)	Baseline: n=3/14 (21%) with GDS score >2 points (risk threshold). End of program: not reported.	Table 2	p.11 (Table 2)	GDS >2 indicates depression risk; only baseline reported
Extractor_Name	Data_Source	Notes	Outcome_Category	Measure_Name	Raw_Data_Extracted	Table_Figure_Number	Page_Reference	Additional_Context
JO and LC	Main paper	Baseline malnutrition risk assessment	Malnutrition Risk	Mini Nutritional Assessment (MNA)	At risk for malnutrition (MNA<12): n=9 (64%). MNA median: 11 (IQR 10-12)	Table 2	p.11 (Table 2)	64% at risk for malnourishment at baseline
JO and LC	Main paper	Dietary compliance during program	Dietary Adherence	Recipe preparation compliance	Number of days recipes prepared (average per week): 5 days (71%)	Table 3	p.12, p.26 (Table 3)	Patients prepared protein-rich recipes 71% of days
JO and LC	Main paper	Reasons for non-compliance with recipes	Dietary Barriers	Reasons for not preparing recipes	Reasons for not preparing: too difficult (n=1, 7%) or not tasty (n=4, 28%)	Table 3	p.12, p.26 (Table 3)	All 14 patients skipped recipes 1-3 times
Extractor_Name	Data_Source	Notes	Outcome_Category	Measure_Name	Raw_Data_Extracted	Table_Figure_Number	Page_Reference	Additional_Context
JO and LC	Main paper	Postoperative hospital stay	Length of Stay	Length of hospital stay (days)	Postoperative: 7 days (IQR 4–8)	Text	p.12	Average LOS after surgery
JO and LC	Main paper	Minor complications grade I-II	Complications	Minor complications (Clavien-Dindo I-II)	Postoperative: 3/14 (21%)	Text	p.12	21% minor complication rate
JO and LC	Main paper	MaJO and LCr complications grade III-IV	Complications	MaJO and LCr complications (Clavien-Dindo III-IV)	Postoperative: 1/14 (7%)	Text	p.12	7% maJO and LCr complication rate
JO and LC	Main paper	30-day readmission	Readmission	30-day readmission	Postoperative: 1/14 (7%)	Text	p.12	One readmission within 30 days
JO and LC	Main paper	Mortality outcome	Mortality	30-day mortality	Within 30 days: no mortality	Text	p.12	Zero mortality
Extractor_Name	Data_Source	Notes	Outcome_Category	Measure_Name	Raw_Data_Extracted	Table_Figure_Number	Page_Reference	Additional_Context
JO and LC	Main paper	Recruitment from eligible frail patients	Recruitment	Recruitment rate	24 patients were considered to be frail. 10 could not be included. 14 patients participated. (14/24 = 58.3%)	Figure 2, Text	p.11 (patient inclusion section)	14 out of 24 eligible frail patients recruited
JO and LC	Main paper	Program completion; no withdrawals	Retention	Program completion	All patients finished the program. No participants withdrew.	Text, Table 3	p.12	100% completion rate; n=14
JO and LC	Main paper	Duration of prehabilitation	Program Duration	Duration program (days)	Median duration of 26 days (IQR 19–31)	Table 3	p.12, p.26 (Table 3)	Minimum 18 days, maximum 32 days allowed
JO and LC	Main paper	Exercise adherence rate	Exercise Compliance	Exercise adherence	Patients followed the exercises for 6/7 (86%) days per week. Number of days exercise completed (average per week): 6 days (86%)	Text, Table 3	p.3, p.12, p.26 (Table 3)	13/14 patients skipped training 1-3 times
JO and LC	Main paper	Reasons for missing exercise	Exercise Barriers	Reasons for not completing exercises	Reasons: too tired (n=2, 15%), busy with other things (n=2, 15%), or forgot (n=3, 23%)	Table 3	p.12, p.26 (Table 3)	Total 13 patients skipped 1-3 times
Extractor_Name	Data_Source	Notes	Outcome_Category	Measure_Name	Raw_Data_Extracted	Table_Figure_Number	Page_Reference	Additional_Context
JO and LC	Main paper	User interface clarity	Technology Usability	Fit4SurgeryTV - Clear user interface	Clear user interface: n=12 (86%)	Table 3	p.12, p.26 (Table 3)	86% found device interface clear
JO and LC	Main paper	Touch screen difficulties	Technology Issues	Difficult to use touch screen	Difficult to use touch screen: n=2 (14%)	Table 3	p.12, p.26 (Table 3)	14% had difficulty with touch screen
JO and LC	Main paper	Technical problems	Technology Issues	Experienced technical issues	Experienced technical issues: n=1 (7%)	Table 3	p.12, p.26 (Table 3)	One patient had technical issues
JO and LC	Main paper	Overall program satisfaction	Overall Satisfaction	Overall judgement of total program (1=worst, 10=best)	Median: 8/10 (IQR 7–8)	Table 3	p.12, p.26 (Table 3)	High satisfaction score
JO and LC	Main paper	Perceived physical improvement	Perceived Benefit	Experienced progress	Experienced progress: n=9 (64%)	Table 3	p.12, p.26 (Table 3)	64% self-reported physical improvement
JO and LC	Main paper	At-home preference	Program Preference	Preferred at-home program	Preferred at-home program: n=14 (100%)	Table 3	p.12, p.26 (Table 3)	All patients preferred at-home format
JO and LC	Main paper	Reward system motivation	Motivational Feature	Reward motivation	Having a reward afterward was a strong motivation: n=12 (86%)	Table 3	p.12, p.26 (Table 3)	Zoo passes as reward; 86% found it motivating
JO and LC	Main paper	Participant comments/feedback	Qualitative Feedback	Other comments	"I would like to keep device after operation to continue the daily exercises." // "I do not consider occasional sadness as bad quality of life." // "Hummus is not something our generation is willing to eat."	Table 3	p.27 (Table 3)	Free-text participant comments

## Sheet: Gkaintatzi_2022
Extractor_Name	Last day of Extraction	Data_Source	Notes	Study_ID	Authors	Year	Country	Study_Design	Sample_Size_Total	Sample_Size_Intervention	Sample_Size_Control	Age_Reported	Sex_Reported	Cancer_Types	Study_Aim	Page_Reference
JO and LC	2025-03-01	Main paper	Observational cost analysis study; digital multimodal prehabilitation	Gkaintatzi_2022	Gkaintatzi et al.	2022	United Kingdom	Observational cost analysis study	192	192	0	Male: mean age 66.92 years (n=118); Female: mean age 61.77 years (n=74)	Female: 74 (38.5%); Male: 118 (61.5%)	Colorectal (108, 56.3%), Urologic (50, 26%), Breast (15, 7.8%), Lung (7, 3.6%), Brain (4, 2.1%), Head & Neck (5, 2.6%), Pancreatic (1, 0.5%), Prostate (2, 1%)	To assess the impact on health-related quality of life (HRQoL) and the costs of a digital multimodal prehabilitation programme	p.1, p.4 (Table 2)
Extractor_Name	Data_Source	Notes	Outcome_Category	Measure_Name	Raw_Data_Extracted	Table_Figure_Number	Page_Reference	Additional_Context
JO and LC	Main paper	Physical outcomes not reported in this cost analysis study	Physical Outcomes	Not Reported	Not reported .	N/A	N/A	Study focused on HRQoL and cost analysis, not physical function measures
Extractor_Name	Data_Source	Notes	Outcome_Category	Measure_Name	Raw_Data_Extracted	Table_Figure_Number	Page_Reference	Additional_Context
JO and LC	Main paper	Self-rated health VAS 0-100 scale; 23% improvement	Health-Related Quality of Life	EQ-5D VAS (0-100)	Mean HRQoL improved from 69.53 at baseline to 85.71 post-rehabilitation, a 23% increase. The increase is around 16 points (or 23%) over time.	Text, Figure 1	p.1, p.5 (Figure 1)	Visual analogue scale from EQ-5D; n=192
JO and LC	Main paper	EQ-5D utility scores; 26% improvement	Health-Related Quality of Life	EQ-5D utility index (0-1)	EQ-5D utility score shows an increase in average utility values of 0.188 (or 26%). Baseline: not explicitly reported. Post-rehabilitation: absolute value not explicitly reported; mean change reported as +0.188 utility index units (0-1; 26% increase).	Figure 2	p.5 (Figure 2)	Utility index from EQ-5D questionnaire
JO and LC	Main paper	QALYs by prehabilitation duration bands	Quality-Adjusted Life Years	QALYs by prehabilitation duration	Average QALYs by prehab duration band: 0-2.99 weeks (N=11): 0.48; 3-4.99 weeks (N=11): 0.5; 5-10.5 weeks (N=9): 0.57; Over 10.5 weeks (N=13): 0.73	Table 3	p.6 (Table 3)	Higher prehab duration associated with higher QALYs
JO and LC	Main paper	Utility scores at 6 months post-intervention by duration	Health-Related Quality of Life	Average Utility Score: 6 months post rehab	By prehab duration band: 0-2.99 weeks: 0.89; 3-4.99 weeks: 0.86; 5-10.5 weeks: 0.99; Over 10.5 weeks: 0.99	Table 4	p.6 (Table 4)	Highest utility scores for longest prehab duration
JO and LC	Main paper	Regression analysis of QALYs predictors	Quality-Adjusted Life Years	Regression: Effect of prehab duration on QALYs	For each additional week of prehabilitation care in cancer patients, the model predicts that the total QALYS increase by 0.02, when baseline utility is held constant. A unit increase in baseline utility score will lead to a QALYs increase of 0.26. R²=0.8, F=97.6, p<0.001	Table 5, Text	p.6 (Table 5)	Multivariate regression; both predictors significant
Extractor_Name	Data_Source	Notes	Outcome_Category	Measure_Name	Raw_Data_Extracted	Table_Figure_Number	Page_Reference	Additional_Context
JO and LC	Main paper	Nutrition outcomes not reported	Nutrition Outcomes	Not Reported	Not reported .	N/A	N/A	Study focused on cost and QoL; nutrition component was part of multimodal intervention but outcomes not reported
Extractor_Name	Data_Source	Notes	Outcome_Category	Measure_Name	Raw_Data_Extracted	Table_Figure_Number	Page_Reference	Additional_Context
JO and LC	Main paper	Descriptive LOS for surgery pathway patients only	Length of Stay	Mean Length of hospital stay (days)	Mean Length of hospital stay (days): 8.14 (n=97)	Table 2	p.4 (Table 2)	Descriptive inpatient LOS for surgery pathway; 69.8% underwent surgery
JO and LC	Main paper	Complications not reported	Complications	Not Reported	Not reported .	N/A	N/A	Clinical complications not assessed in this cost analysis study
Extractor_Name	Data_Source	Notes	Outcome_Category	Measure_Name	Raw_Data_Extracted	Table_Figure_Number	Page_Reference	Additional_Context
JO and LC	Main paper	Acceptance rate of referred patients	Recruitment/Acceptance	Acceptance rate	Acceptance rate: 76% (n=192)	Table 2	p.4 (Table 2)	192 individuals included in study; referred to service
JO and LC	Main paper	Referral source breakdown	Referral Source	Referred by HC professional vs self-referred	Referred by a HC professional: 168; Self-referred: 24	Table 2	p.4 (Table 2)	87.5% referred by healthcare professional
JO and LC	Main paper	Adherence measured through app and appointments	Adherence/Compliance	Adherence rate	Adherence rate: 85% (n=192)	Table 2	p.3-4 (Table 2)	Measured through app and physiologist discussions
JO and LC	Main paper	Duration of prehabilitation received	Program Duration	Mean Prehabilitation duration (weeks)	Mean Prehabilitation duration (weeks): 8.47 (n=177)	Table 2	p.4 (Table 2)	Average duration across all participants with data
Extractor_Name	Data_Source	Notes	Outcome_Category	Measure_Name	Raw_Data_Extracted	Table_Figure_Number	Page_Reference	Additional_Context
JO and LC	Main paper	Digital platform used for prehabilitation delivery	Technology Platform	Digital delivery platform	Craetus platform was used to create a supervised, targeted plan based on patient's functional capacity and clinical need. Digital questionnaire sent via app or email.	Text	p.3	Multimodal digital programme with remote consultations
JO and LC	Main paper	Quantitative satisfaction not reported; study focused on HRQoL and cost	User Satisfaction	Not Reported	Not reported .	N/A	N/A	Study was cost-effectiveness analysis; patient satisfaction not measured

## Sheet: Li_2024
Extractor_Name	Last day of Extraction	Data_Source	Notes	Study_ID	Authors	Year	Country	Study_Design	Sample_Size_Total	Sample_Size_Intervention	Sample_Size_Control	Age_Reported	Sex_Reported	Cancer_Types	Study_Aim	Page_Reference
JO and LC	2025-03-05	Main paper	Non-concurrent control study; short-term hospital-based multimodal prehab	Li_2024	Li et al.	2024	China	Prospective non-concurrent control study	97	49	48	Control: mean 54.9±8.7 years; Intervention: mean 54.1±9.9 years	Female: 97 (100%)	Gynecological malignancies: Cervical cancer (n=36), Endometrial cancer (n=30), Ovarian cancer (n=31)	To explore the effect of short-term, hospital-based, multimodal preoperative prehabilitation intervention on perioperative functional ability of patients with gynecological malignant tumors	p.1, p.3 (Table 1)
Extractor_Name	Data_Source	Notes	Outcome_Category	Measure_Name	Raw_Data_Extracted	Table_Figure_Number	Page_Reference	Additional_Context
JO and LC	Main paper	Baseline 6MWT at admission; no significant difference between groups	Functional Walking Capacity	6-Minute Walk Test (6MWT) - Baseline	Control group: 409±62 m; Intervention group: 389±64 m; P=0.104	Table 1, Figure 1	p.3 (Table 1), p.4 (Figure 1)	Baseline measurement on day of admission; n=48 control, n=49 intervention
JO and LC	Main paper	6MWT day before surgery; intervention group improved	Functional Walking Capacity	6MWT - Day before surgery	Control group: decreased by 15.15 m from baseline. Intervention group: increased by 38.27 m from baseline (77.5% showed improved walking ability)	Figure 1, Table 2	p.4 (Figure 1, Table 2)	Intervention group showed improvement; control group showed decline
JO and LC	Main paper	6MWT at 30 days post-surgery	Functional Walking Capacity	6MWT - 30th day after surgery	Intervention group: decreased by 13.23 m relative to baseline; 71.4% (35/49) returned to walking capacity at admission. Control group: decreased by 81.64 m relative to baseline; 97.9% (47/48) showed decreased walking capacity	Figure 1, Figure 2, Table 2	p.4 (Figure 1, Figure 2, Table 2)	Intervention group maintained better functional capacity postoperatively
Extractor_Name	Data_Source	Notes	Outcome_Category	Measure_Name	Raw_Data_Extracted	Table_Figure_Number	Page_Reference	Additional_Context
JO and LC	Main paper	Baseline anxiety scores; no significant difference	Anxiety	Hospital Anxiety Scale (HAS) - Baseline	Control: 4.48±2.37; Intervention: 4.18±1.94; P=0.503	Table 3	p.4 (Table 3)	HAS anxiety assessment at baseline
JO and LC	Main paper	HAS day before surgery; intervention group lower anxiety	Anxiety	HAS - Day before surgery	Control: 6.02±2.37; Intervention: 2.94±1.22; P<0.001	Table 3	p.4 (Table 3)	Significant reduction in anxiety in intervention group
JO and LC	Main paper	HAS at 30 days post-surgery; intervention group maintained lower anxiety	Anxiety	HAS - 30th day after surgery	Control: 4.90±2.64; Intervention: 2.04±1.47; P<0.001	Table 3	p.4 (Table 3)	Intervention group had sustained lower anxiety
JO and LC	Main paper	Overall health baseline; no significant difference	Health Status	SF-12v2 total score - Baseline	Control: 81.03±9.29; Intervention: 81.30±9.16; P=0.882	Table 3	p.4 (Table 3)	RAND 12-Item Health Survey v2 at baseline
JO and LC	Main paper	SF-12v2 day before surgery; intervention group higher	Health Status	SF-12v2 - Day before surgery	Control: 74.70±9.76; Intervention: 84.37±5.56; P<0.001	Table 3	p.4 (Table 3)	Intervention improved overall health score preoperatively
JO and LC	Main paper	SF-12v2 at 30 days post-surgery	Health Status	SF-12v2 - 30th day after surgery	Control: 63.88±8.54; Intervention: 77.92±8.98; P<0.001	Table 3	p.4 (Table 3)	Better overall health maintained in intervention group
JO and LC	Main paper	Recovery quality day 1 post-op	Quality of Recovery	QoR-9 - One day after surgery	Control: 6.1±2.2; Intervention: 7.8±2.3; P<0.001	Table 4	p.5 (Table 4)	Nine-item quality of recovery score; range 0-18; higher = better
JO and LC	Main paper	Recovery quality day 2 post-op	Quality of Recovery	QoR-9 - Two days after surgery	Control: 9.0±2.7; Intervention: 11.2±2.7; P<0.001	Table 4	p.5 (Table 4)	Continued better recovery in intervention group
JO and LC	Main paper	Recovery quality day 3 post-op	Quality of Recovery	QoR-9 - Three days after surgery	Control: 11.3±1.8; Intervention: 13.6±2.4; P<0.001	Table 4	p.5 (Table 4)	Higher recovery quality maintained through day 3
Extractor_Name	Data_Source	Notes	Outcome_Category	Measure_Name	Raw_Data_Extracted	Table_Figure_Number	Page_Reference	Additional_Context
JO and LC	Main paper	BMI at baseline; no significant difference	Body Composition	Body mass index (BMI)	Control: 24.8±3.8 kg/m²; Intervention: 26.4±5.3 kg/m²; P=0.115	Table 1	p.3 (Table 1)	Baseline BMI comparable between groups
JO and LC	Main paper	Nutrition intervention description	Nutritional Intervention	Protein intake targets	Carbohydrate:protein:fat ratio of 6:3:1. Daily protein requirement: 1.2 g/kg body weight. Patients obtained protein from fish, meat, eggs, milk, and supplemented with whey protein.	Text	p.3 (Section 2.3.2)	Customized diet plan per Chinese and ESPEN guidelines
Extractor_Name	Data_Source	Notes	Outcome_Category	Measure_Name	Raw_Data_Extracted	Table_Figure_Number	Page_Reference	Additional_Context
JO and LC	Main paper	Postoperative hospital stay; no significant difference	Length of Stay	Length of postoperative hospital stay (days)	Control: 6.4±2.0 days; Intervention: 6.1±2.6 days; P=0.538	Table 4	p.5 (Table 4)	Both groups had enhanced recovery protocols
JO and LC	Main paper	Time to first ambulation post-op; intervention faster	Early Mobilization	Postoperative ambulation time (days)	Control: 1.7±0.8 days; Intervention: 1.2±0.6 days; P=0.005	Table 4	p.5 (Table 4)	Earlier ambulation in intervention group
JO and LC	Main paper	Time to first flatus; intervention faster	Bowel Function	Postoperative exhaust time (days)	Control: 2.4±0.8 days; Intervention: 1.6±0.6 days; P<0.001	Table 4	p.5 (Table 4)	Earlier return of bowel function in intervention group
JO and LC	Main paper	Clavien-Dindo complications grade 0-1	Complications	Grade 0-1 complications	Control: 45/48; Intervention: 46/49	Table 4	p.5 (Table 4)	Minor/no complications
JO and LC	Main paper	Clavien-Dindo grade 2 complications	Complications	Grade 2 complications	Control: 3/48; Intervention: 3/49. All 6 patients underwent thoracic puncture and drainage for pleural effusion after ovarian cancer diaphragmatic resection	Table 4	p.5 (Table 4)	Equal grade 2 complication rates
JO and LC	Main paper	No serious complications or mortality	Complications	Grade 3+ complications, mortality, pneumonia, atelectasis, cardiac complications	All outcomes: 0 in both groups. No unplanned readmission within 1 month, no unplanned reoperation, no ICU readmission, no deaths	Table 4, Text	p.5 (Table 4)	No serious adverse events in either group
Extractor_Name	Data_Source	Notes	Outcome_Category	Measure_Name	Raw_Data_Extracted	Table_Figure_Number	Page_Reference	Additional_Context
JO and LC	Main paper	Recruitment and retention	Recruitment/Retention	Patient inclusion and completion	Initially: 100 patients enrolled (control n=50, intervention n=50). Lost to follow-up: 3 patients (loss rate 3%). Completed: 97 patients (control n=48, intervention n=49)	Text	p.3	97% retention rate
JO and LC	Main paper	Compliance with intervention	Adherence/Compliance	Compliance rate of intervention group	Compliance rate: 100%	Text	p.3	All intervention patients completed the prehabilitation program
JO and LC	Main paper	Duration of prehabilitation	Program Duration	Duration of Intervention (days)	Control: 7.3±1.8 days; Intervention: 7.2±1.6 days; P=0.882	Table 1	p.3 (Table 1)	Short-term hospital-based prehabilitation (~7 days)
Extractor_Name	Data_Source	Notes	Outcome_Category	Measure_Name	Raw_Data_Extracted	Table_Figure_Number	Page_Reference	Additional_Context
JO and LC	Main paper	Technology platforms used for intervention delivery	Technology Platform	Digital tools used	Keep APP for warm-up exercises. WeChat group for sharing yoga/meditation audio, exercise videos, dietary screenshots, daily monitoring, and Q&A. Teaching videos on department TV (Jiamusi Happy Dance aerobics, Baduanjin). Heart rate monitors and Borg scoring forms provided.	Text	p.2-3 (Methods section)	Multimodal digital delivery with social media support
JO and LC	Main paper	Patient satisfaction quantitative data not reported	User Satisfaction	Not Reported	Not reported .	N/A	N/A	Study focused on clinical outcomes; satisfaction not quantitatively measured

## Sheet: MacDonald_2020
Extractor_Name	Last day of Extraction	Data_Source	Notes	Study_ID	Authors	Year	Country	Study_Design	Sample_Size_Total	Sample_Size_Intervention	Sample_Size_Control	Age_Reported	Sex_Reported	Cancer_Types	Study_Aim	Page_Reference
JO and LC	2025-03-10	Main paper	Mixed methods pilot study; single-arm pre-post assessment	MacDonald_2020	MacDonald et al.	2020	Canada	Single-arm mixed methods pilot study	35	35	0	Mean age: 55 years (SD ±15.9); Range: 19-76 years	Female: 22 (62.9%); Male: 13 (37.1%)	Breast (12, 34.3%), GI (5, 14.3%), Lymphoma/Myeloma (5, 14.3%), Gynecological (3, 8.6%), Endocrine (3, 8.6%), Head/Neck (2, 5.7%), CNS (2, 5.7%), GU (1, 2.9%), Leukemia (1, 2.9%), Lung (1, 2.9%)	To assess the feasibility, acceptability, and preliminary impact of CaRE@Home: an 8-week online multidimensional cancer rehabilitation and exercise program	p.1, pp.8-9 (Table 2)
Extractor_Name	Data_Source	Notes	Outcome_Category	Measure_Name	Raw_Data_Extracted	Table_Figure_Number	Page_Reference	Additional_Context
JO and LC	Main paper	Six-minute walk test; significant improvements	Aerobic Capacity	Six Minute Walk Test (6MWT) - meters	T1 (baseline): n=35, mean 469.0m (SE 16.72), 95% CI 435.0–502.9. T2 (8 weeks): n=30, mean 510.9m (SE 13.74), 95% CI 483.0–538.9; difference +41.96m (SE 8.09), p<0.001. T3 (3 months): n=25, mean 502.5m (SE 19.02), 95% CI 463.8–541.1; difference +33.48m (SE 12.4), p=0.010	Table 6	pp.17-18 (Table 6)	Significant increase from baseline to T2 and T3
JO and LC	Main paper	Grip strength; significant improvements	Strength	Grip Strength (kg)	T1: n=35, mean 58.5kg (SE 3.57), 95% CI 51.22–65.75. T2: n=31, mean 61.6kg (SE 3.59), 95% CI 54.31–68.92; difference +3.13kg (SE 0.99), p=0.003. T3: n=27, mean 64.1kg (SE 3.59), 95% CI 56.79–71.39; difference +5.61kg (SE 1.16), p<0.001	Table 6	p.18 (Table 6)	Significant improvements at both timepoints
JO and LC	Main paper	Physical activity levels; significant increases	Physical Activity	GODIN Total LSI (Leisure Score Index)	T1: n=35, mean 18.4 (SE 2.22), 95% CI 13.9–22.9. T2: n=31, mean 28.4 (SE 3.37), 95% CI 21.5–35.2; difference +9.96 (SE 3.45), p=0.007. T3: n=26, mean 30.5 (SE 3.30), 95% CI 23.8–37.2; difference +12.14 (SE 2.95), p=0.0002	Table 5	pp.16-17 (Table 5)	Total Leisure Score Index from GSLTPAQ; significant increases
JO and LC	Main paper	Moderate-strenuous physical activity; significant increases	Physical Activity	GODIN Moderate to Strenuous LSI	T1: n=35, mean 9.26 (SE 1.74), 95% CI 5.73–12.8. T2: n=27, mean 18.6 (SE 3.02), 95% CI 12.5–24.7; difference +9.34 (SE 2.91), p=0.003. T3: n=25, mean 20.0 (SE 3.33), 95% CI 13.2–26.8; difference +10.8 (SE 3.17), p=0.002	Table 5	p.17 (Table 5)	Moderate to strenuous LTPA bouts; significant increases
Extractor_Name	Data_Source	Notes	Outcome_Category	Measure_Name	Raw_Data_Extracted	Table_Figure_Number	Page_Reference	Additional_Context
JO and LC	Main paper	Disability assessment; significant decreases	Disability	WHODAS 2.0 (12-60 scale; higher = more disability)	T1: n=33, mean 9.84 (SE 1.14), 95% CI 7.52–12.2. T2: n=29, mean 8.17 (SE 1.01), 95% CI 6.13–10.2; difference -1.66 (SE 0.70), p=0.03. T3: n=26, mean 7.56 (SE 1.10), 95% CI 5.32–9.80; difference -2.28 (SE 0.81), p=0.008	Table 5	p.16 (Table 5)	Significant reductions in disability at T2 and T3
JO and LC	Main paper	Proportion with moderate/high disability decreased	Disability	WHODAS 2.0 - Proportion with moderate/high disability	Baseline (T1): 75.8%. T3 (3 months): 50%; p=0.039	Text	p.15	Significant decrease in proportion with moderate/high disability
JO and LC	Main paper	Pain ESAS; no significant change	Symptom Severity	ESAS Pain (0-10)	T1: n=35, mean 1.94 (SE 0.36), 95% CI 1.21–2.67. T2: n=29, mean 2.18 (SE 0.39), 95% CI 1.37–2.98; difference -0.23 (SE 0.44), p=0.598. T3: n=28, mean 1.81 (SE 0.38), 95% CI 1.03–2.59; difference -0.13 (SE 0.35), p=0.719	Table 5	p.16 (Table 5)	ESAS 0-10 scale; no significant changes
JO and LC	Main paper	Tiredness ESAS; no significant change	Symptom Severity	ESAS Tiredness (0-10)	T1: n=35, mean 3.71 (SE 0.41), 95% CI 2.88–4.55. T2: n=29, mean 3.15 (SE 0.41), 95% CI 2.31–3.99; difference -0.56 (SE 0.34), p=0.105. T3: n=28, mean 3.16 (SE 0.35), 95% CI 2.45–3.87; difference -0.55 (SE 0.29), p=0.072	Table 5	p.16 (Table 5)	Trend toward improvement but not significant
JO and LC	Main paper	Anxiety ESAS; no significant change	Symptom Severity	ESAS Anxiety (0-10)	T1: n=35, mean 2.54 (SE 0.47), 95% CI 1.58–3.50. T2: n=29, mean 2.23 (SE 0.42), 95% CI 1.38–3.08; difference -0.31 (SE 0.33), p=0.202. T3: n=28, mean 2.06 (SE 0.44), 95% CI 1.18–2.95; difference -0.48 (SE 0.37), p=0.355	Table 5	p.16 (Table 5)	Trend toward improvement but not significant
JO and LC	Main paper	Work productivity; significant improvement	Work Function	iPCQ Productivity (0-10; higher = worse)	Question: During the past seven days, how much did your cancer diagnosis and treatment affect your productivity while working? T1: n=15, mean 3.44 (SE 0.53), 95% CI 2.33–4.54. T2: n=16, mean 2.62 (SE 0.65), 95% CI 1.27–3.96; difference -0.82 (SE 0.66), p=0.438. T3: n=14, mean 2.03 (SE 0.48), 95% CI 1.03–3.03; difference -1.41 (SE 0.49), p=0.026	Table 5	p.17 (Table 5)	Significant improvement in productivity at T3
JO and LC	Main paper	Work absenteeism; trend toward improvement	Work Function	iPCQ Absenteeism (hours missed)	Question: During the past seven days, how many hours did you miss from work because of problems associated with cancer? T1: n=16, mean 4.83h (SE 1.52), 95% CI 1.66–8.01. T2 : n=16, mean 2.31h (SE 0.94), 95% CI 0.36–4.27; difference -2.52h (SE 1.06), p=0.069. T3: n=17, mean 1.88h (SE 0.79), 95% CI 0.22–3.53; difference -2.96h (SE 1.27), p=0.074	Table 5	p.17 (Table 5)	Trend toward decreased absenteeism but not significant
Extractor_Name	Data_Source	Notes	Outcome_Category	Measure_Name	Raw_Data_Extracted	Table_Figure_Number	Page_Reference	Additional_Context
JO and LC	Main paper	BMI measured but no significant change	Body Composition	BMI (kg/m²)	T1: n=34, mean 27.5 (SE 1.02), 95% CI 25.38–29.53. T2 and T3: Not significantly different from baseline (exact values not shown+G57 but stated no differences observed)	Table 6, Text	p.18 (Table 6), p.15	No significant changes in BMI from baseline
Extractor_Name	Data_Source	Notes	Outcome_Category	Measure_Name	Raw_Data_Extracted	Table_Figure_Number	Page_Reference	Additional_Context
JO and LC	Main paper	Cardiovascular monitoring; no significant changes	Cardiometabolic Health	Heart Rate (beats per minute)	T1: n=35, mean 70.9 (SE 1.74), 95% CI 67.34–74.44. T2: n=31, mean 71.7 (SE 1.36), 95% CI 68.90–74.43; difference +0.78 (SE 1.47), p=0.597. T3: n=27, mean 73.0 (SE 1.39), 95% CI 67.36–74.44; difference +2.06 (SE 1.56), p=0.197	Table 6	p.18 (Table 6)	No significant changes from baseline
JO and LC	Main paper	Blood pressure systolic; no significant changes	Cardiometabolic Health	Systolic Blood Pressure (mm Hg)	T1: n=35, mean 122.3 (SE 2.09), 95% CI 118.0–126.6. T2: n=31, mean 120.3 (SE 2.78), 95% CI 114.6–125.9; difference -2.02 (SE 2.25), p=0.377. T3: n=27, mean 118.3 (SE 4.26), 95% CI 109.6–126.9; difference -3.98 (SE 4.58), p=0.391	Table 6	p.18 (Table 6)	No significant changes
JO and LC	Main paper	Blood pressure diastolic; no significant changes	Cardiometabolic Health	Diastolic Blood Pressure (mm Hg)	T1: n=35, mean 80.7 (SE 2.98), 95% CI 74.65–86.78. T2: n=31, mean 76.7 (SE 1.63), 95% CI 73.35–79.99; difference -4.05 (SE 2.99), p=0.186. T3: n=27, mean 77.2 (SE 1.32), 95% CI 74.52–79.90; difference -3.50 (SE 3.18), p=0.279	Table 6	p.18 (Table 6)	No significant changes
Extractor_Name	Data_Source	Notes	Outcome_Category	Measure_Name	Raw_Data_Extracted	Table_Figure_Number	Page_Reference	Additional_Context
JO and LC	Main paper	Recruitment from referred patients	Recruitment	Recruitment rate	56 patients identified as eligible and referred. 51 successfully contacted. 35/36 completed baseline (T1) assessments. Recruitment rate: 64% (36/56)	Figure 1, Text	p.10, p.10 (Figure 1)	64% of referred patients enrolled
JO and LC	Main paper	Program retention	Retention	Retention rate	31 participants completed T2 (8 week) assessment. 30 patients completed T3 (3-month) assessment. Retention rate: 83% (30/36)	Text	p.10	83% retention through 3-month follow-up
JO and LC	Main paper	Health coaching call attendance	Adherence - Calls	Health coaching call adherence	6 calls scheduled during weeks 2-7. Range: 1-6 calls completed; average 5 calls. 17/35 (49%) completed all 6 calls. 28/35 (80%) completed at least 5 calls. Maintenance calls: 25 (71%) at 1-month, 29 (83%) at 2-months	Text	pp.10-11	80% completed ≥5 calls during intervention
JO and LC	Main paper	Fitbit usage tracking	Adherence - Technology	Fitbit device usage	30/35 (86%) received and wore device. Device worn 23%-100% of intervention days, mean 87% of intervention days	Text	p.11	High adherence to wearable technology
JO and LC	Main paper	Physitrack app usage	Adherence - Technology	Physitrack app login	31/35 (89%) logged into Physitrack app at least once	Text	p.11	89% engaged with exercise app
JO and LC	Main paper	E-module completion	Adherence - Education	E-module completion	27/35 (77%) logged into online learning portal at least once. 7 never logged on. Modules completed: range 0-8, mean 4 modules, mode 0 or 6. First module: 22/27 (81.5%) completed. Final (8th) module: 4/27 (14.8%) completed	Text	pp.11-12	Weekly drop-off in e-module completion
Extractor_Name	Data_Source	Notes	Outcome_Category	Measure_Name	Raw_Data_Extracted	Table_Figure_Number	Page_Reference	Additional_Context
JO and LC	Main paper	Digital platforms used	Technology Platform	Digital tools and platforms	Physitrack app (exercise prescription, video tutorials, tracking). Fitbit device (self-monitoring, activity tracking). Online learning platform (8 e-modules). Telephone health coaching (motivational interviewing)	Text	pp.4-5	Multi-platform digital intervention with telehealth components
JO and LC	Main paper	Quantitative satisfaction not reported; qualitative only	User Satisfaction	Not Reported Quantitatively	Not reported quantitatively in. Qualitative interviews (n=9) showed high satisfaction but no numerical ratings provided	N/A	N/A	Study focus was mixed methods pilot feasibility; satisfaction assessed qualitatively
Extractor_Name	Data_Source	Notes	Review_Objective_Alignment	Theme_Category	Sub_Theme	Finding_Statement	Illustration_Quote	Participant_Reference	Method	Sample_Size	Credibility_Level	Page_Reference	Table_Figure_Number
JO and LC	Qualitative interviews	ACCEPTABILITY - Digital health coaching calls valued	Objective 2: Acceptability	Health Coaching Calls	Phone Calls Provided Human Touch and Support	Health coaching calls via phone were valued program component that provided much-needed human touch element; provided structure and support during time when participants often felt alone; made participants realize they needed additional support	I always enJO and LCyed the check-in because it was an opportunity to share insights or ask questions and clarify things. [ . . . ] I think it's really extremely extremely valuable and I greatly enJO and LCyed [them].	Female breast cancer survivor, age 65	Semi-structured interview	9	Unequivocal	pp.12-13	Table 4
JO and LC	Qualitative interviews	ACCEPTABILITY - Digital calls motivated adherence	Objective 2: Acceptability	Health Coaching Calls	Phone Check-Ins Motivated Program Adherence	Weekly phone call-in with kinesiologist was great motivator; without phone calls, participant unsure if would have stuck with program; touching base with someone via phone was really helpful for adherence	And the weekly call-in with the kinesiologist. That was also a great motivator, you know, because if I was just given the workbook and the e-classes I'm not sure if I would have stuck with the program, you know, dutifully. Touching base with someone, that was really helpful.	Female gynecological cancer survivor, age 53	Semi-structured interview	9	Unequivocal	pp.12-13	Table 4
JO and LC	Qualitative interviews	ACCEPTABILITY - FitBit motivated physical activity	Objective 2: Acceptability	Wearable Technology	FitBit Motivated Movement and Goal Achievement	FitBit device viewed as valuable self-monitoring tool that motivated participants to move and achieve target steps and heart rates; participants loved FitBit and it motivated them (e.g., walking at 11:30pm to hit 10,000 steps)	It (Fitbit™) really motivates me and I told him a story about how when at night I noticed I was still short about a hundred steps to hit that magic 10000 it was 11:30 at night and I just walked around the house till I got it so it's a good thing. I really I love my Fitbit™.	Female breast cancer survivor, age 65	Semi-structured interview	9	Unequivocal	pp.12-13	Table 4
JO and LC	Qualitative interviews	ACCEPTABILITY - Physitrack app like personal trainer	Objective 2: Acceptability	Exercise App	Physitrack Enabled Home Exercise Prescription Access	Physitrack software enabled patients to have accessible and visual reminder of exercise prescription at home; participants appreciated video tutorials, checking boxes for completion ('endorphin fix'), remote weekly updates by kinesiologists; described as 'like a personal trainer'	First it (Physitrack®) tells you how to do the exercises if I've forgotten how. So yes it's like a personal trainer. It's a great little thing and who doesn't love checking a box right? And saying you're done for the day. It's an endorphin fix right there. It's nice seeing a great big green tick - like well done.	Male lymphoma cancer survivor, age 37	Semi-structured interview	9	Unequivocal	pp.12-13	Table 4
JO and LC	Qualitative interviews	ACCEPTABILITY - E-modules valuable but difficult to implement	Objective 2: Acceptability	Online Education Modules	E-Modules Provided Valuable Content But Hard to Complete	Participants appreciated that online modules could provide interesting and important information; struggled to find time to complete them and implement new skills into daily lives; engagement declined as weeks progressed and lives became busy	I thought the modules were great they were very helpful but as I said for example with when you just read stuff yes it's very difficult to actually implement.	Female breast cancer survivor, age 62	Semi-structured interview	9	Unequivocal	pp.12-13	Table 4
JO and LC	Qualitative interviews	PERSPECTIVE - Digital program more holistic than acute care	Objective 3: Patient Perspectives	Holistic Digital Support	Digital Program Addressed Whole Person Not Just Medical Needs	Patients' perspective: saw need for such digital rehabilitation programs since acute oncology care often focused on medical needs whereas CaRE@Home digital program was more holistic in nature; appreciated comprehensive digital support	I thought it was very well organized in the sense that it helps put together a number of things which seem basic and things we should know about taking care of ourselves.	Female breast cancer survivor, age 51	Semi-structured interview	9	Unequivocal	pp.12-13	Table 4
JO and LC	Qualitative interviews	PERSPECTIVE - E-modules needed more flexibility	Objective 3: Patient Perspectives	E-Module Barriers	Modules Too Long; Preferred Own Timeline	Patients' perspective on improvement needs: e-modules too long; preferred to complete on own timeline rather than prescribed weekly frequency; some only wanted exercise component, not interested in e-modules; time constraint was barrier	So the online education thing didn't really work out well for me at all. But I know yeah it's unfortunate. It basically just came down to me not having time to do it.	Male lymphoma cancer survivor, age 37	Semi-structured interview	9	Unequivocal	pp.13-14	Table 4
JO and LC	Qualitative interviews	PERSPECTIVE - Needed time for self-reflection between modules	Objective 3: Patient Perspectives	E-Module Barriers	Wanted Time to Digest Content Before Moving On	Patients' perspective: would have helped to have more time to self-reflect on e-module topic before moving to next topic; pacing issue with weekly prescribed schedule	I do think there were times where it would have helped me just have a bit more time to self-reflect on that topic as opposed to moving on to another topic.	Female breast cancer survivor, age 51	Semi-structured interview	9	Unequivocal	pp.13-14	Table 4
JO and LC	Qualitative interviews	PERSPECTIVE - Preference for video over phone calls	Objective 3: Patient Perspectives	Technology Enhancement Suggestion	Video Conferencing Preferred Over Phone for Personal Touch	Patients' perspective/suggestion: some health coaching phone check-ins could be done over video conferencing (Skype) to allow for more personal touch and to demonstrate exercises; still remote but able to see each other	Rather than phone calls what about doing something where you're skyping or you can actually see so it's still remote, but yeah, they would be able to see you and you would see them.	Female breast cancer survivor, age 57	Semi-structured interview	9	Unequivocal	pp.14-15	Table 4
JO and LC	Qualitative interviews	PERSPECTIVE - Remote/community assessments preferred	Objective 3: Patient Perspectives	Geographic Accessibility	Difficulty Travelling Downtown; Wanted Local Remote Kinesiologists	Patients' perspective: valued in-person assessments but some had difficulty travelling to downtown Toronto; suggested train-the-trainer model with remote kinesiologists available in community to perform assessments; digital program good but local support needed	If you can look into having remote locations for people to go to instead of coming to downtown Toronto great. It is possible that we will take advantage of.	Female breast cancer survivor, age 57	Semi-structured interview	9	Unequivocal	pp.13-14	Table 4

## Sheet: Moorthy_2023
Extractor_Name	Last day of Extraction	Data_Source	Notes	Study_ID	Authors	Year	Country	Study_Design	Sample_Size_Total	Sample_Size_Intervention	Sample_Size_Control	Age_Reported	Sex_Reported	Cancer_Types	Study_Aim	Page_Reference
JO and LC	2025-03-15	Main paper	Feasibility/implementation comparative study; digital vs in-person prehabilitation	Moorthy_2023	Moorthy et al.	2023	United Kingdom	Feasibility/implementation comparative study	57	31	26	Digital: mean 67.4 years (SD 8.9); In-person: mean 65 years (SD 10.1); p=0.37	Digital: Male 26 (84%), Female 5 (16%); In-person: Male 17 (65%), Female 9 (35%); p=0.06	Oesophago-gastric cancer: Digital: Oesophageal 26 (84%), Gastric 5, GOJ 0; In-person: Oesophageal 16 (62%), Gastric 5, GOJ 5; p=0.04	To establish the feasibility of delivering a digital prehabilitation service and measure its impact on physical fitness and psychological wellbeing in patients undergoing treatment for oesophago-gastric cancer	p.1, p.6 (Table 2)
Extractor_Name	Data_Source	Notes	Outcome_Category	Measure_Name	Raw_Data_Extracted	Table_Figure_Number	Page_Reference	Additional_Context
JO and LC	Main paper	30-second sit-to-stand test; significant improvement	Lower Limb Strength	30s Sit-to-Stand Test (STS)	Pre: median 14.5 (IQR 10.5–15.5). Post: median 16 (IQR 16–22); p=0.02	Table 1	p.5 (Table 1)	Digital group only; significant improvement from pre to post intervention
JO and LC	Main paper	Heart rate recovery; trend toward improvement	Cardio-respiratory Fitness	Heart Rate Recovery (HRR) - bpm	Pre: median 10.5 bpm (IQR 7.5–14). Post: median 15.5 bpm (IQR 11–20); p=0.24	Table 1	p.5 (Table 1)	Digital group; HRR = end of exercise HR minus HR at 1 min recovery; trend not significant
JO and LC	Main paper	Self-reported physical activity; no significant change	Physical Activity	Self-reported PA - METs mins per week	Pre: mean 346.5 (SD 362). Post: mean 407 (SD 400); p=0.64	Table 1	p.5 (Table 1)	Modified IPAQ; no significant change
JO and LC	Main paper	Step count from wearables; no significant change	Physical Activity	Step count (average per day)	Pre: mean 5179 (SD 3204). Post: mean 4550 (SD 3061); p=0.55	Table 1	p.5 (Table 1)	Wearable device data available for 17/31 (55%) patients
Extractor_Name	Data_Source	Notes	Outcome_Category	Measure_Name	Raw_Data_Extracted	Table_Figure_Number	Page_Reference	Additional_Context
JO and LC	Main paper	Distress significantly decreased	Distress	Emotional Distress Scale - Distress	Pre: median 3 (IQR 0–5). Post: median 1 (IQR 0–2); p=0.04	Table 1	p.5 (Table 1)	Digital group; significant reduction in distress
JO and LC	Main paper	Anxiety small decrease; not significant	Anxiety	Emotional Distress Scale - Anxiety	Pre: median 3 (IQR 0–5). Post: median 2 (IQR 0–3); p=0.22	Table 1	p.5 (Table 1)	Digital group; trend toward improvement
JO and LC	Main paper	Depression no significant change	Depression	Emotional Distress Scale - Depression	Pre: median 1 (IQR 0–3). Post: median 1 (IQR 0–2); p=0.41	Table 1	p.5 (Table 1)	Digital group; no change
Extractor_Name	Data_Source	Notes	Outcome_Category	Measure_Name	Raw_Data_Extracted	Table_Figure_Number	Page_Reference	Additional_Context
JO and LC	Main paper	Nutrition outcomes not reported quantitatively	Nutrition Outcomes	Not Reported	Not reported . All OG cancer patients reviewed by hospital specialist dietitians per NICE guidance. Digital service coaches addressed behaviour change aspects of diet quality and eating behaviours.	N/A	p.3	Nutrition intervention provided but outcomes not measured/reported
Extractor_Name	Data_Source	Notes	Outcome_Category	Measure_Name	Raw_Data_Extracted	Table_Figure_Number	Page_Reference	Additional_Context
JO and LC	Main paper	Overall complications; no significant difference	Complications	All complications	Digital: 13/26 (50%). In-person: 11/17 (64%); p=0.30	Table 2	p.6 (Table 2)	Postoperative complications per ECCG guidelines; Clavien-Dindo classification
JO and LC	Main paper	Postoperative pneumonia; no significant difference	Complications	Postoperative pneumonia	Digital: 6/26 (23%). In-person: 7/17 (41%); p=0.12	Table 2	p.6 (Table 2)	Pneumonia definition as previously published
JO and LC	Main paper	Hospital length of stay; trend toward shorter in digital	Length of Stay	Hospital stay (days)	Digital: median 10.5 days (IQR 9–18). In-person: median 17 days (IQR 12.25–26); p=0.07	Table 2	p.6 (Table 2)	Trend toward shorter stay in digital group but not significant
JO and LC	Main paper	Surgical resection rates	Surgery	Proceeded to surgical resection	Digital: 26/31 (83%) proceeded to surgery. In-person: 17/26 (65%) proceeded to surgery. Digital: 5 had disease progression. In-person: 9 had disease progression.	Text	p.6	Higher progression rate in in-person group; possible selection bias
Extractor_Name	Data_Source	Notes	Outcome_Category	Measure_Name	Raw_Data_Extracted	Table_Figure_Number	Page_Reference	Additional_Context
JO and LC	Main paper	Digital service acceptance rate	Recruitment - Digital	Acceptance of digital service	41 patients offered digital service. 31 accepted (75%). 10 declined: 5 declined prehab completely, 5 started in-person. Reasons for declining digital: language problems (n=3), lack of confidence in technology (n=2), feeling overwhelmed (n=2), no reason given (n=3)	Figure 1, Text	p.4-5	75% digital recruitment rate
JO and LC	Main paper	Digital program dropout rate	Retention - Digital	Digital program dropout	3/31 patients dropped out (10%) at median 4 weeks	Text	p.4	90% completion rate in digital arm
JO and LC	Main paper	In-person program dropout	Retention - In-person	In-person program dropout	2/26 patients dropped out (10%) at median 4.5 weeks	Text	p.5	Both had also declined digital service
JO and LC	Main paper	Digital weekly touchpoint compliance	Adherence - Digital	Compliance to weekly touchpoints	86% compliance to weekly touchpoints	Text	p.4	Weekly contact/touchpoints attended per week ratio
JO and LC	Main paper	In-person weekly touchpoint compliance	Adherence - In-person	Compliance to weekly touchpoints	71% compliance to weekly touchpoints	Text	p.5	Lower compliance than digital arm
JO and LC	Main paper	Digital assessment attendance	Adherence - Digital	T1 and T2 assessment attendance	T1 (baseline): 100% attended. T2 (post-program): 55% attended	Text	p.4	Virtual health assessments
JO and LC	Main paper	In-person assessment attendance	Adherence - In-person	T1 and T2 assessment attendance	T1: 46% attended. T2: 15% attended	Text	p.5	Much lower attendance than digital; pandemic challenges cited
JO and LC	Main paper	Program duration - digital	Program Duration	Median length of programme - Digital	Median 12 weeks	Text	p.4	Digital service duration
JO and LC	Main paper	Program duration - in-person	Program Duration	Median length of programme - In-person	Median 10 weeks	Text	p.5	In-person service duration; shorter due to dropouts and progression
Extractor_Name	Data_Source	Notes	Outcome_Category	Measure_Name	Raw_Data_Extracted	Table_Figure_Number	Page_Reference	Additional_Context
JO and LC	Main paper	Digital platform features	Technology Platform	Digital prehabilitation service (DPS) features	App-based (OnkoHealth) and non-app pathway. Features: Cancer Health Checker screening questionnaire, video platform for consultations, messaging, wearable device connectivity (Fitbit Inspire 2). Non-app pathway: email, web browser for surveys, web-based video conferencing, wearable app.	Text	p.3	Multi-pathway approach; ~40% used non-app pathway due to lack of mobile tech
JO and LC	Main paper	Cancer Health Checker completion	Technology Engagement	Screening questionnaire completion	100% completion (31/31 patients)	Text	p.5	Perfect engagement with baseline screening
JO and LC	Main paper	Wearable device connectivity	Technology Engagement	Wearable device data availability	Reliable data available for 17/31 (55%) overall. First half: 4/16 (25%). Second half: 13/15 (86%). Defined as data available >3 days/week for >50% of program time	Text	p.5	Improved connectivity through iterative tech development and training
JO and LC	Main paper	Satisfaction not quantitatively reported	User Satisfaction	Not Reported	Not reported quantitatively.	N/A	N/A	Study focused on feasibility metrics and clinical outcomes

## Sheet: Piche_2023
Extractor_Name	Last day of Extraction	Data_Source	Notes	Study_ID	Authors	Year	Country	Study_Design	Sample_Size_Total	Sample_Size_Intervention	Sample_Size_Control	Age_Reported	Sex_Reported	Cancer_Types	Study_Aim	Page_Reference
JO and LC	2025-03-21	Main paper	Pragmatic feasibility study; group-based tele-prehabilitation using Zoom; iACTIF program	Piche_2023	Piché et al.	2023	Canada	Prospective single-group pragmatic feasibility study	25	25	0	Mean age: 60.2 years (SD 14.0); Range: 24-78 years	Female: 20 (80%); Male: 5 (20%)	Breast (17, 68%), Prostate (2, 8%), Liver (2, 8%), Colorectal (1, 4%), Bladder (1, 4%), Mouth (1, 4%), Vulva (1, 4%)	To develop iACTIF (a group-based, multimodal, tele-prehabilitation intervention) and assess its implementability in a real-world clinical setting by measuring feasibility, acceptability, fidelity, and preliminary effects	p.3, pp.15-17 (Table 2)
Extractor_Name	Data_Source	Notes	Outcome_Category	Measure_Name	Raw_Data_Extracted	Table_Figure_Number	Page_Reference	Additional_Context
JO and LC	Main paper	2-min step test; large improvement T1-T2	Aerobic Capacity	2-Minute Step Test (steps)	T1: n=22, mean 98.91 (SD 26.81). T2: n=13, mean 117.77 (SD 14.35); mean diff +23.54 (95% CI 8.42-38.66), p=0.005, Cohen's d=0.817. T3: n=18, mean 109.5 (SD 22.98); mean diff from T1 +7.23 (95% CI -7.41 to 21.96), p=0.310, d=0.421	Table 6	pp.24-25 (Table 6)	Large increase T1 to T2; maintained but NS at T3
JO and LC	Main paper	30-second sit-to-stand; moderate improvement T1-T2	Lower Limb Strength	30-S Sit-to-Stand (repetitions)	T1: n=22, mean 9.82 (SD 2.44). T2: n=13, mean 10.92 (SD 1.80); mean diff +1.62 (95% CI 0.44-2.79), p=0.011, d=0.495. T3: n=19, mean 9.84 (SD 2.34); mean diff from T1 +0.06 (95% CI -0.95 to 1.06), p=0.908, d=0.010	Table 6	pp.24-25 (Table 6)	Moderate increase T1 to T2; returned to baseline at T3
JO and LC	Main paper	Moderate intensity PA; very large increase T1-T2	Physical Activity	MPA Volume per week (minutes)	T1: n=15, mean 28.00 (SD 108.44). T2: n=15, mean 160.00 (SD 58.55); mean diff +150.00 (95% CI 120.00-180.00), p=0.001, d=1.515. T3: n=15, mean 50.00 (SD 65.79); mean diff from T1 +120.00 (95% CI -90.00 to 150.00), p=0.396, d=0.245	Table 6	pp.24-25 (Table 6)	Very large increase during prehab; decreased post-surgery but still higher than baseline
JO and LC	Main paper	Low intensity PA volume	Physical Activity	LPA Volume per week (minutes)	T1: n=15, mean 123.00 (SD 161.29). T2: n=15, mean 120.00 (SD 156.02); mean diff +44.10 (95% CI -162.50 to 240.00), p=0.554, d=0.019. T3: n=15, mean 174.33 (SD 157.30); mean diff from T1 +51.33 (95% CI -33.72 to 136.38), p=0.216, d=0.322	Table 6	pp.24-25 (Table 6)	Small non-significant changes
JO and LC	Main paper	Vigorous intensity PA volume	Physical Activity	VPA Volume per week (minutes)	T1: n=15, mean 16.33 (SD 63.26). T2: n=15, mean 0.00 (SD 0.00); p=1.00, d=0.365. T3: n=15, mean 0.00 (SD 0.00); p=1.00, d=0.365	Table 6	pp.24-25 (Table 6)	Vigorous PA not performed during or after intervention
Extractor_Name	Data_Source	Notes	Outcome_Category	Measure_Name	Raw_Data_Extracted	Table_Figure_Number	Page_Reference	Additional_Context
JO and LC	Main paper	Stress level; small decrease	Stress	Self-reported stress level (5-point Likert scale)	T1: n=25, mean 3.36 (SD 0.99). T2: n=25, mean 2.88 (SD 1.01); mean diff -1.00 (95% CI -1.00 to 3.99), p=0.095, d=0.280. T3: n=24, mean 2.63 (SD 0.97); mean diff from T1 -1.00 (95% CI -1.50 to -0.50), p=0.008, d=0.547	Table 6	pp.24-25 (Table 6)	Small decrease; significant at T3
JO and LC	Main paper	Anxiety symptoms; small decrease	Anxiety	HADS - Anxiety symptoms	T1: n=25, mean 7.80 (SD 3.12). T2: n=25, mean 6.92 (SD 3.49); mean diff -0.88 (95% CI -2.00 to 0.24), p=0.118, d=0.266. T3: n=24, mean 7.04 (SD 3.98); mean diff from T1 -0.71 (95% CI -1.84 to 0.42), p=0.208, d=0.212	Table 6	pp.24-25 (Table 6)	Small non-significant decrease
JO and LC	Main paper	Depression symptoms; small decrease	Depression	HADS - Depression symptoms	T1: n=25, mean 4.84 (SD 3.77). T2: n=25, mean 4.28 (SD 3.60); mean diff -0.50 (95% CI -2.50 to 1.00), p=0.490, d=0.152. T3: n=24, mean 5.17 (SD 3.70); mean diff from T1 +0.21 (95% CI -1.36 to 1.78), p=0.786, d=0.087	Table 6	pp.24-25 (Table 6)	Small non-significant changes
JO and LC	Main paper	HADS total score	Mental Health	HADS - Total score (anxiety + depression)	T1: n=25, mean 12.64 (SD 6.20). T2: n=25, mean 11.20 (SD 6.46); mean diff -1.44 (95% CI -3.22 to 0.34), p=0.109, d=0.227. T3: n=24, mean 12.21 (SD 7.12); mean diff from T1 -0.50 (95% CI -2.87 to 1.87), p=0.667, d=0.065	Table 6	pp.24-25 (Table 6)	Small non-significant improvements
JO and LC	Main paper	QoL functional scales; small decrease	Quality of Life	EORTC-QLQ-C30 - Functional scales	T1: n=25, mean 74.12 (SD 18.82). T3: n=24, mean 69.33 (SD 17.63); mean diff -6.10 (95% CI -13.90 to 1.71), p=0.120, d=0.262	Table 6	pp.24-25 (Table 6)	T2 not collected; small decrease at T3 (post-surgery deconditioning)
JO and LC	Main paper	Global health status; moderate decrease	Quality of Life	EORTC-QLQ-C30 - Global health status/QoL	T1: n=25, mean 66.67 (SD 16.67). T3: n=24, mean 57.99 (SD 22.32); mean diff -8.68 (95% CI -17.20 to -0.16), p=0.046, d=0.442	Table 6	pp.24-25 (Table 6)	Moderate deterioration at T3; likely due to surgery and post-op treatments
JO and LC	Main paper	Symptom scales; small increase	Symptoms	EORTC-QLQ-C30 - Symptom scales	T1: n=25, mean 16.81 (SD 13.70). T3: n=24, mean 20.34 (SD 11.39); mean diff +4.84 (95% CI -0.52 to 10.19), p=0.075, d=0.280	Table 6	pp.24-25 (Table 6)	Small increase in symptoms at T3
JO and LC	Main paper	Social support unchanged	Social Support	MOS-SSS - Social support	T1: n=25, mean 68.26 (SD 21.16). T3: n=24, mean 68.71 (SD 20.04); mean diff -0.61 (95% CI -6.12 to 4.94), p=0.823, d=0.006	Table 6	pp.24-25 (Table 6)	No change in social support
Extractor_Name	Data_Source	Notes	Outcome_Category	Measure_Name	Raw_Data_Extracted	Table_Figure_Number	Page_Reference	Additional_Context
JO and LC	Main paper	BMI at baseline	Body Composition	BMI (kg/m²)	Mean BMI: 27.9 (SD 8.5). Categories: Normal weight 18.5-24.9: 12 (48%); Weight excess 25.0-29.9: 7 (28%); Obesity class I 30.0-34.9: 5 (20%); Obesity class III >40.0: 1 (4%)	Table 2	pp.15-17 (Table 2)	Baseline BMI only reported; no change data
JO and LC	Main paper	Nutrition education provided but outcomes not measured	Nutrition Outcomes	Not Measured	Nutrition educational vignettes were part of the intervention (30-min session per week with nutritionist). No quantitative nutrition outcomes reported.	N/A	pp.9-10	Intervention included nutrition education component but outcomes not specifically measured
Extractor_Name	Data_Source	Notes	Outcome_Category	Measure_Name	Raw_Data_Extracted	Table_Figure_Number	Page_Reference	Additional_Context
JO and LC	Main paper	Clinical outcomes not reported	Clinical Outcomes	Not Reported	Study did not report surgical complications, length of hospital stay, or 30-day readmission.	N/A	pp.28-29 (Discussion)	Authors acknowledged as limitation that future studies should investigate surgical complications, LOS, and readmission
Extractor_Name	Data_Source	Notes	Outcome_Category	Measure_Name	Raw_Data_Extracted	Table_Figure_Number	Page_Reference	Additional_Context
JO and LC	Main paper	Referral and eligibility rates	Recruitment	Total referrals and eligibility	Total referrals: 86 over 7 months. Weekly referral rate: mean 3.0 (SD 2.5). Eligible referrals: 27/86 (31.4%). Main ineligibility reasons: surgery <2 weeks (n=30), neoadjuvant treatments (n=7), technology issues (n=7), schedule (n=6)	Figure 1, Table 3	p.14 (Figure 1), p.18 (Table 3)	Low eligibility rate; main barrier was late referrals
JO and LC	Main paper	Recruitment rate	Recruitment	Enrollment from eligible	Recruited from eligible: 25/27 (92.6%). Total recruitment: 25/86 (29.1%). Declined participation: 2	Table 3	p.18 (Table 3)	Excellent conversion of eligible patients; 92.6%
JO and LC	Main paper	Study retention	Retention	Retention through follow-up	Study retention: 24/25 (96%). One patient withdrew. T1 online questionnaire: 25/25 (100%). T2 online: 25/25 (100%). T3 online: 24/25 (96%, 1 refused). T1 kinesiology assessment: 25/25 (100%). T2 kinesiology: 14/25 (56%, 10 had surgery <2 weeks). T3 kinesiology: 20/25 (80%)	Figure 1, Text	p.14 (Figure 1), p.14	Excellent retention; T2 assessments affected by early surgeries
JO and LC	Main paper	Program attendance	Adherence - Sessions	Session attendance rate	Mean attendance: 70.2% (SD 24.3%, median 70%). Mean sessions attended: 6.5 (SD 4.6, median 6.0)	Table 3, Text	p.18 (Table 3), p.14	Attendance defined as sessions attended/possible sessions
JO and LC	Main paper	Prehabilitation window and duration	Program Duration	Prehabilitation timing	Prehabilitation window (referral to surgery): mean 32.7 days (SD 20.9, median 28). Prehabilitation duration (T1 to surgery): mean 27.0 days (SD 19.0, median 24)	Table 3, Text	p.18 (Table 3), p.14	Variable prehab window due to surgery scheduling
JO and LC	Main paper	Post-surgery rehabilitation participation	Post-surgery Participation	Rehabilitation program at T3 (12 weeks post-surgery)	Already participating: 58% (14/24). Registered: 16% (4/24). Not involved: reasons included not interested (8%), work schedule (4%), remote area (8%), no authorization (4%)	Text	pp.21-22	74% participating in post-surgery rehabilitation
Extractor_Name	Data_Source	Notes	Outcome_Category	Measure_Name	Raw_Data_Extracted	Table_Figure_Number	Page_Reference	Additional_Context
JO and LC	Main paper	Digital platform used	Technology Platform	Zoom videoconferencing	iACTIF delivered via Zoom. 3 x 90-min sessions/week. Rolling recruitment. 2-10 participants per session. Supervised by 2 kinesiologists (one leading, one monitoring).	Text	pp.8-9	Group-based synchronous videoconferencing
JO and LC	Main paper	Overall satisfaction - Perfect	User Satisfaction	General satisfaction indicators	Satisfied with program: 25/25 (100%). Had fun: 25/25 (100%). Duration suited: 25/25 (100%). Schedule suited: 15/25 (60%, 40% preferred different time)	Table 4	pp.19-22 (Table 4)	100% satisfaction with program; 40% would prefer morning sessions
JO and LC	Main paper	Exercise satisfaction - Perfect	User Satisfaction	Exercise component satisfaction	Comfortable with circuit structure: 25/25 (100%). Difficulty adapted to condition: 25/25 (100%). Progression suited: 23/25 (92%)	Table 4	pp.19-22 (Table 4)	Very high satisfaction with exercise component
JO and LC	Main paper	Education satisfaction - High	User Satisfaction	Educational component satisfaction	Duration adequate: 22/25 (88%). Time for discussion adequate: 22/25 (88%). Lessons easy to understand: 23/25 (92%)	Table 4	pp.19-22 (Table 4)	High satisfaction with educational vignettes
JO and LC	Main paper	Telehealth modality - High acceptance	User Satisfaction	Telehealth format preferences	Easy to connect to Zoom: 21/25 (84%). Preferred alternate virtual/in-person: 4/25 (16%). Preferred all in-person: 2/25 (8%). Preferred one-on-one: 3/25 (12%)	Table 4	pp.19-22 (Table 4)	Strong preference for group-based telehealth format
JO and LC	Main paper	Supervision and safety - Perfect	User Satisfaction	Supervision and safety	Kinesiologist supervision gave confidence: 25/25 (100%). Felt safe at all times: 25/25 (100%). Falls: 0/25 (0%)	Table 4	pp.19-22 (Table 4)	Perfect safety record and confidence in supervision
JO and LC	Main paper	Perceived utility - Very high	User Satisfaction	Perceived utility and intentions	Helped prepare for surgery: 22/25 (88%). Learned useful things: 23/25 (92%). Plan to continue PA after surgery: 25/25 (100%). Would recommend to loved one: 25/25 (100%)	Table 4	pp.19-22 (Table 4)	100% intention to continue PA and recommend program
JO and LC	Main paper	Sense of belonging - High	User Satisfaction	ROPAS - Sense of belonging to group (1-6 scale)	Total score: 4.1 (SD 1.3). Subscales: Developed close bond 3.2 (1.6); Fit in well 4.8 (1.3); Included 4.5 (1.3); Part of group with shared goals 4.5 (1.4); Supported 4.0 (1.5); Others want involvement 3.7 (1.3)	Table 4	pp.19-22 (Table 4)	High sense of belonging despite rolling recruitment and changing group composition

[truncated: 5 more sheets: Steffens_2023, Waller_2022, Waterland_2021, Wu_2021, Wu_2022]
